# Supplementary material for: NF-κB directly mediates epigenetic deregulation of common microRNAs in Epstein-Barr virus-mediated transformation of B-cells and in lymphomas
Source: Nucleic Acids Res. 2014 Sep 8;42(17):11025–39. doi: 10.1093/nar/gku826 (PMC4176189; doi:10.1093/nar/gku826)
Supplement: SUPPLEMENTARY DATA [file supp_gku826_nar-01805-x-2014-File007.zip]

Archive with 8 entries (8 files):
- NAR-01805-X-2014.R1 Suppl files/Supplementary_Material_Vento-Tormo.pdf
- NAR-01805-X-2014.R1 Suppl files/Supplementary_Table_S1.xlsx
- NAR-01805-X-2014.R1 Suppl files/Supplementary_Table_S2.doc
- NAR-01805-X-2014.R1 Suppl files/Supplementary_Table_S3.xlsx
- NAR-01805-X-2014.R1 Suppl files/Supplementary_Table_S4.xlsx
- NAR-01805-X-2014.R1 Suppl files/Supplementary_Table_S5.xlsx
- NAR-01805-X-2014.R1 Suppl files/Supplementary_Table_S6.xlsx
- NAR-01805-X-2014.R1 Suppl files/Supplementary_Table_S7.xlsx
