# Supplementary material for: NF-κB directly mediates epigenetic deregulation of common microRNAs in Epstein-Barr virus-mediated transformation of B-cells and in lymphomas
Source: Nucleic Acids Res. 2014 Sep 8;42(17):11025–39. doi: 10.1093/nar/gku826 (PMC4176189; doi:10.1093/nar/gku826)
Supplement: SUPPLEMENTARY DATA [file supp_gku826_nar-01805-x-2014-File007.zip › NAR-01805-X-2014.R1 Suppl files/Supplementary_Table_S1.xlsx]

## Sheet: Hoja1
Supplementary Table S1. List of primers
Primer Type	Primer ID	Primer Sequence	Reference
EXIQON LNA primer	EXIQON_ hsa-miR-150		204660
EXIQON LNA primer	EXIQON_hsa-miR-155		204308
EXIQON LNA primer	EXIQON_hsa-miR-193b		204226
EXIQON LNA primer	EXIQON_hsa-miR-365		204622
EXIQON LNA primer	EXIQON_hsa-miR-103		204063
EXIQON LNA primer	EXIQON_hsa-miR-551b		204067
EXIQON LNA primer	EXIQON_hsa-miR-34a		204486
EXIQON LNA primer	EXIQON_hsa-miR-451		204734
EXIQON LNA primer	EXIQON_hsa-miR-28-5p		204322
EXIQON LNA primer	EXIQON_hsa-miR-223		204256
EXIQON LNA primer	EXIQON_hsa-miR-199a-5p		204494
EXIQON LNA primer	EXIQON_SNORD44		201504
EXIQON LNA primer	EXIQON_SNORD48		201505
RT-PCR	Hs_primiR150_RT_F	GGGCTCAGACCCTGGTACA
RT-PCR	Hs_primiR150_RT_R	GAGTACAGGGAGGGGAGGTC
RT-PCR	Hs_primiR223_RT_F	TCACTTCCCCACAGAAGCTC
RT-PCR	Hs_primiR223_RT_R	CATGGAGTGTCCAACTCAGC
RT-PCR	Hs_primiR193b_RT_F	GGGAAAAGAGGCTTTTGGAG
RT-PCR	Hs_primiR193b_RT_R	CTTTGAGGGCCAGTTGGATA
RT-PCR	Hs_primiR365_RT_F	ACTTCCTGCCAGCTGGTTC
RT-PCR	Hs_primiR365_RT_R	GGGCATTATGATAGTGGAATGG
RT-PCR	Hs_primiR551b_RT_F	TGTCCTGACTTCAGACCTCTGTT
RT-PCR	Hs_primiR551b_RT_R	GTCTCACCCACGCTTGATTT
RT-PCR	Hs_primiR34a_RT_F	CCTCCCCACATTTCCTTCTT
RT-PCR	Hs_primiR34a_RT_R	GCCAAAGAAACACTCACAGC
RT-PCR	Hs_primiR451_RT_F	GGAGGACAGGAGAGATGCTG
RT-PCR	Hs_primiR451_RT_R	TAACGGTTTCCTTGCCATTC
RT-PCR	Hs_primiR28-5p_RT_F	TGCCTTTTGCATGGTAGACA
RT-PCR	Hs_primiR28-5p_RT_R	GAGCTCACAATCTAGTGGGAAA
RT-PCR	Hs_primiR199a1-5p_RT_F	GGTTCTGCAGGATGGATAGC
RT-PCR	Hs_primiR199a1-5p_RT_R	CACATTGAGAGCCTCCTGAAC
RT-PCR	Hs_primiR199a2-5p_RT_F	AGGACCGGGAGAGGATTTTA
RT-PCR	Hs_primiR199a2-5p_RT_R	TACAACGGCATTGTCCTGAA
RT-PCR	Hs_primiR155_RT_F	GAAGGCTTGCTGTAGGCTGT
RT-PCR	Hs_primiR155_RT_R	TGCTAATATGTAGGAGTCAGTTGGA
BS Pyrosequencing	PYRO_miR155_F	GGTTTTTTGTAAGGAGAGAGTAGAG
BS Pyrosequencing	PYRO_miR155_R	[BTN]AACTTAAACTCCAACCTTTATTCT
BS Pyrosequencing	PYRO_miR155_seq	TTTTTTAGTYGATTGAAAGT
BS Pyrosequencing	PYRO_miR223_F	GTAGGAAGAAGGGGGTTTTAT
BS Pyrosequencing	PYRO_miR223_R	[BTN]TTAACTCAAACCTCAAAACCCCAAATCTA
BS Pyrosequencing	PYRO_miR223_seq	GGGGTTTTATTTTAGTAAAGTG
BS Pyrosequencing	PYRO_miR199a1_F	TGGGGGTTTTAGAAGGGGTTA
BS Pyrosequencing	PYRO_miR199a1_R	[BTN]ACTCAATTACTTAACCCTACTAACT
BS Pyrosequencing	PYRO_miR199a1_seq	TTTTTGTTGTTTTGATTTTATTATA
BS Pyrosequencing	PYRO_miR150_F	TGTTGGGAAGTAGGATTTGAAT
BS Pyrosequencing	PYRO_miR150_R	[BTN]AAAACCTATCCTTCCCCAAAT
BS Pyrosequencing	PYRO_miR150_seq	GGAAGGTTGTTAGTTTTTT
ChIP	ChIP_miR155_NFkB1_F	AACCAACCTGAGCCATCTGT
ChIP	ChIP_miR155_NFkB1_R	CTGATGCCAGTTACATGTCAGAA
ChIP	ChIP_miR193b_NFkB_F	CTAGCTCCCGGATACCTCAA
ChIP	ChIP_miR193b_NFkB_R	AGTCCCCACTTCCAGTACCA
ChIP	ChIP_miR34a_NFkB_F	TGAGATCATCAGCGCTCAAC
ChIP	ChIP_miR34a_NFkB_R	GCCAGGTCTCTGTCAACTCC
ChIP	ChIP_miR451_NFkB_F	TGCAGCTCGTCCTGTTACAT
ChIP	ChIP_miR451_NFkB_R	TCCCAGCACTTTAGGAGACC
ChIP	ChIP_miR150_NFkB_F	CTAGCACTTTGGGAGGCTGA
ChIP	ChIP_miR150_NFkB_R	CCACCACACCTGGCTAATTT
ChIP	ChIP_miR199_NFkB_F	CCCTGTGCTCAGAACTCTCC
ChIP	ChIP_miR199_NFkB_R	AATAGCAAATGCCAGGGATG
RT-PCR	Hs_CCNF_RT_F	CGAAAACTCAGGGACTACGC
RT-PCR	Hs_CCNF_RT_R	GCTCTCACCTCCAGTCCAAG
RT-PCR	Hs_PBK_RT_F	CAGCCAAGATCCTTTTCCAG
RT-PCR	Hs_PBK_RT_R	CAGTTTCTTTTCTTGGTGCAGA
RT-PCR	Hs_STIL_RT_F	TCATTCACCAGACATCATGGA
RT-PCR	Hs_STIL_RT_R	TGGAAAGGTACCATCCTGCT
RT-PCR	Hs_MCM10_RT_F	GAGCCTCCTTCGAAGTTTCC
RT-PCR	Hs_MCM10_RT_R	CGGTCAGCAGAGACAGATTG
RT-PCR	Hs_MKI67_RT_F	CACGAGACGCCTGGTTACTA
RT-PCR	Hs_MKI67_RT_R	GGAAGCTGGATACGGATGTC
RT-PCR	Hs_TRAF1_RT_F	AGGACCGTCAGCCTCTTCTC
RT-PCR	Hs_TRAF1_RT_R	CTTTCCAGTGCCATCTCCAT
RT-PCR	Hs_CMYB_RT_F	GACTATGATGGGCTGCTTCC
RT-PCR	Hs_CMYB_RT_R	TGTTCCATTCTGTTCCACCA
RT-PCR	Hs_CCND1_RT_F	CCCTCGGTGTCCTACTTCAA
RT-PCR	Hs_CCND1_RT_R	AAGACCTCCTCCTCGCACTT
RT-PCR	Hs_CCND2_RT_F	CAAGCATGCTCAGACCTTCA
RT-PCR	Hs_CCND2_RT_R	ATCATCGACGGTGGGTACAT

## Sheet: Hoja2
Supplementary Table S6. List of primers
Primer Type	Primer ID	Primer Sequence
BS Pyrosequencing						PYRO_CTSK_F
RT-PCR						Hs_CTSK_RT_F
ChIP						ChIP_TM4SF19_F
