# Supplementary material for: NF-κB directly mediates epigenetic deregulation of common microRNAs in Epstein-Barr virus-mediated transformation of B-cells and in lymphomas
Source: Nucleic Acids Res. 2014 Sep 8;42(17):11025–39. doi: 10.1093/nar/gku826 (PMC4176189; doi:10.1093/nar/gku826)
Supplement: SUPPLEMENTARY DATA [file supp_gku826_nar-01805-x-2014-File007.zip › NAR-01805-X-2014.R1 Suppl files/Supplementary_Table_S3.xlsx]

## Sheet: Hoja1
Supplementary Table S3. Relative expression values of upregulated (FC>4) and downregulated (FC<0.25) microRNAs showing similar expression profiles in both EBV(B95.8) and EBV(2089)-infected RBLs.
	CD19 +	CD19 +	LCL B95.8	LCL B95.8	CD19 +	CD19 +	LCL 2089	LCL 2089
miR-551b	0.000297003	0.000293948	0.0901869	0.109594	0.00149515	0.000847134	0.00655039	0.0127211
miR-34a	0.0110082	0.00893372	0.584112	0.490775	0.0197573	0.0128662	0.417829	0.440816
miR-155	0.40327	0.397695	14.2523	12.0664	0.61165	0.452866	10.4651	8.16327
miR-193b	0.0651226	0.0455331	0.831776	0.612546	0.045534	0.0380892	0.646512	0.445578
miR-365	0.0217166	0.021902	0.243925	0.224723	0.0231553	0.0108917	0.196124	0.106803
miR-21-3p	0.00318801	0.00322767	0.0421963	0.0359041	0.00240777	0.00147771	0.0341085	0.0135374
miR-146a	0.0852861	0.12219	1.05607	0.789668	0.0563107	0.0321656	0.269767	0.177551
miR-18a	0.0130518	0.00956772	0.0654206	0.0634686	0.0145146	0.00923567	0.0875969	0.0741497
miR-18b	0.0348774	0.0351585	0.175701	0.170849	0.0368932	0.04	0.286822	0.205442
miR-130b	0.00223706	0.00236023	0.0153738	0.00726937	0.00190777	0.000910828	0.0143411	0.00436735
miR-486-5p	0.0158038	0.0198559	0.00214019	0.00627306	0.0108738	0.00904459	0.000945736	0.00159184
miR-151-3p	0.0362398	0.0299712	0.00845794	0.00645756	0.0351456	0.00929936	0.00414729	0.00165306
miR-222	1.00817	0.982709	0.221963	0.195203	1.43204	1.42675	0.388372	0.302721
miR-627	0.00241417	0.00244669	0.000495327	0.000387454	0.00465049	0.00352866	0.00115504	0.000816327
let-7g	3.02452	2.93948	0.598131	0.476015	4.4466	3.67516	0.790698	0.553741
miR-497	0.0168937	0.0156196	0.00232243	0.00347601	0.0237379	0.0175159	0.00235659	0.00127891
miR-342-3p	1.42234	1.38905	0.248598	0.223247	1.68932	1.63694	0.285271	0.177551
miR-708	0.00702997	0.00991354	0.00125701	0.00153506	0.0262621	0.0142675	0.000868217	0.000816327
miR-29c	4.11444	3.94813	0.700935	0.605166	4.82039	2.63694	0.59845	0.193878
miR-151-5p	0.222343	0.216427	0.031028	0.0336531	0.258738	0.226752	0.014031	0.0136054
miR-140-3p	0.569482	0.585014	0.0808411	0.0667897	0.747573	0.528662	0.0922481	0.0891156
miR-335	0.00455041	0.0054755	0.000714953	0.000457565	0.00946602	0.00636306	0.00169767	0.000816327
miR-195	0.0561308	0.0530259	0.00523364	0.00745387	0.0849515	0.0478344	0.00397674	0.000816327
miR-101	1.6158	1.50144	0.150935	0.177122	2.16019	1.47771	0.156589	0.0897959
miR-26b	0.632153	0.685879	0.0542056	0.0568266	0.718447	0.301274	0.0639535	0.0235374
miR-582-5p	0.0120163	0.0158213	0.000495327	0.00161993	0.0233981	0.0245223	0.00197674	0.00195238
miR-95	0.00659401	0.00599424	0.000495327	0.000387454	0.0101942	0.00629936	0.000868217	0.000816327
miR-26a	2.65668	2.21614	0.161682	0.123247	2.67476	0.847134	0.156589	0.032449
let-7b	0.430518	0.426513	0.0172897	0.0176384	0.597087	0.449045	0.0451938	0.0468707
miR-199a-5p	0.0141689	0.0127666	0.000495327	0.000387454	0.00284951	0.00142038	0.000868217	0.000816327
miR-223	2.77929	2.63977	0.0560748	0.0372694	2.26214	1.94904	0.0487597	0.0494558
miR-28-5p	0.107357	0.0994236	0.00185514	0.00098155	0.128155	0.11465	0.00193023	0.0025034
miR-451	0.0479564	0.078098	0.000495327	0.000387454	0.0131068	0.0121656	0.00113178	0.000816327
miR-150	19.564	19.1066	0.0733645	0.0841328	20.0971	14.586	0.053876	0.0261224
