# Supplementary material for: NF-κB directly mediates epigenetic deregulation of common microRNAs in Epstein-Barr virus-mediated transformation of B-cells and in lymphomas
Source: Nucleic Acids Res. 2014 Sep 8;42(17):11025–39. doi: 10.1093/nar/gku826 (PMC4176189; doi:10.1093/nar/gku826)
Supplement: SUPPLEMENTARY DATA [file supp_gku826_nar-01805-x-2014-File007.zip › NAR-01805-X-2014.R1 Suppl files/Supplementary_Table_S4.xlsx]

## Sheet: Hoja1
Supplementary Table S4. Fold change data for microRNAs from analysis in Figure 1 (Supplementary Table S1) at 10 days following treatment with 2089 wt EBV, EBV deficient for LMP-1, EBV deficient for EBNA-2 and IL-4/CD40L with respect to matching RBLs
	2089	2089	LMP1 KO	LMP1 KO	EBNA2 KO	EBNA2 KO	ACTIVATED	ACTIVATED
miR-551b	2.13129	3.90849	2.35937	4.23823	3.93558	2.31757	3.70399	1.99616
miR-34a	4.40246	5.09852	4.37313	6.08774	5.14597	5.1691	5.45321	4.40391
miR-155	4.09674	4.17199	3.18206	4.36987	5.45214	5.31901	4.05599	4.11451
miR-193b	3.82766	3.54823	2.78878	4.17561	4.66217	4.75616	4.15256	4.06855
miR-365	3.08235	3.29364	2.2694	4.7946	3.37318	0.992526	3.55604	2.73343
miR-21-3p	3.82436	3.19552	2.14401	1.79648	3.96961	3.32941	2.90134	1.96248
miR-146a	2.26024	2.46464	1.3447	3.02674	2.13268	1.77904	1.90445	1.05954
miR-18a	2.59338	3.00515	0.424463	2.11676	1.15807	1.31247	1.21274	1.14845
miR-18b	2.95873	2.36066	0.804777	1.6876	0.512511	0.199475	1.60288	0.318604
miR-130b	2.9102	2.26151	1.28098	3.13636	0.178648	0.609635	2.33253	1.73832
miR-486-5p	-3.52327	-2.50636	-2.55065	-2.5766	-1.69697	-1.23699	-0.0643055	-0.943605
miR-151-3p	-3.08311	-2.49199	-0.971654	0.135865	-0.840737	-2.48604	-1.72231	-0.257478
miR-222	-1.88256	-2.23667	-1.93923	-0.573097	-0.886054	-0.98729	-2.35956	-2.34396
miR-627	-2.00944	-2.1119	-1.96594	0.120676	-0.738584	-0.198418	-0.830164	1.27628
let-7g	-2.49151	-2.73052	-2.36167	-1.46237	-0.704697	-1.30351	-1.47591	-2.16494
miR-497	-3.33242	-3.77568	-2.88319	-1.23235	-1.48539	-1.45289	-2.86352	-1.57154
miR-342-3p	-2.56604	-3.2047	-0.778535	0.545736	-2.12125	-1.82177	-1.41776	-1.26409
miR-708	-4.91878	-4.12744	-6.90482	-3.63006	-3.09383	-0.820614	-1.9452	-3.34623
miR-29c	-3.00985	-3.76565	-2.28065	-0.969657	-0.497861	-0.491164	-0.884795	-0.74406
miR-151-5p	-4.2048	-4.05886	-1.97299	-0.258464	-0.753539	-0.900429	-1.51238	-1.89741
miR-140-3p	-3.01862	-2.5686	-2.3741	-1.71252	-0.470519	-0.594103	-1.46807	-1.31778
miR-335	-2.4792	-2.9625	-5.20407	-2.01653	0.571288	1.43467	-1.16233	0.438713
miR-195	-4.41698	-5.87276	-4.05727	-4.06702	-2.43983	-3.49706	-2.85718	-2.42253
miR-101	-3.7861	-4.04057	-3.18708	-1.84827	-0.845688	-0.261162	-2.10701	-1.6913
miR-26b	-3.48979	-3.67805	-3.02291	-2.18859	0.0291061	-1.50644	-1.86645	-0.509977
miR-582-5p	-3.56519	-3.65079	-3.88986	-2.61506	-4.35749	-3.36402	-2.64516	-2.361
miR-95	-3.55355	-2.94799	-3.12342	-0.780256	1.3424	1.42981	3.14745	3.32582
miR-26a	-4.09435	-4.70634	-3.56332	0.0414907	-1.64399	-4.1875	-2.09355	4.69264
let-7b	-3.72375	-3.2601	-2.28934	-0.723512	-1.96187	-1.56214	-1.31875	-1.02885
miR-199a-5p	-1.71459	-0.799061	-0.932266	0.495433	0.178648	0.281947	1.09208	-0.213215
miR-223	-5.53585	-5.30048	-6.19277	-4.36727	-3.02799	-3.04303	-4.2883	-4.01595
miR-28-5p	-6.05298	-5.5172	-2.91089	-0.63621	-0.432757	-0.360299	-0.256642	-0.385004
miR-451	-3.53365	-3.89752	-2.3511	-1.11272	-2.43872	-2.23331	-0.725407	-0.870339
miR-150	-8.54313	-9.12508	-7.31451	-6.30363	-1.60896	-1.60518	-2.44942	-2.53042
