# Supplementary material for: NF-κB directly mediates epigenetic deregulation of common microRNAs in Epstein-Barr virus-mediated transformation of B-cells and in lymphomas
Source: Nucleic Acids Res. 2014 Sep 8;42(17):11025–39. doi: 10.1093/nar/gku826 (PMC4176189; doi:10.1093/nar/gku826)
Supplement: SUPPLEMENTARY DATA [file supp_gku826_nar-01805-x-2014-File007.zip › NAR-01805-X-2014.R1 Suppl files/Supplementary_Table_S5.xlsx]

## Sheet: H3K27me3
Supplementary Table S5. Corrected values from H3K27me3, H3K4me3, H3K9m3 ChIP-seq data for LCL and RBLs in the 5000 bp window around the TSS of all miRNAS from our study
Histone	K27.RBL	K27.LCL	K27.RBL	K27.LCL	K27.RBL	K27.LCL	K27.RBL	K27.LCL	K27.RBL	K27.LCL	K27.RBL	K27.LCL	K27.RBL	K27.LCL	K27.RBL	K27.LCL	K27.RBL	K27.LCL	K27.RBL	K27.LCL	K27.RBL	K27.LCL	K27.RBL	K27.LCL	K27.RBL	K27.LCL	K27.RBL	K27.LCL	K27.RBL	K27.LCL	K27.RBL	K27.LCL	K27.RBL	K27.LCL	K27.RBL	K27.LCL	K27.RBL	K27.LCL	K27.RBL	K27.LCL	K27.RBL	K27.LCL	K27.RBL	K27.LCL	K27.RBL	K27.LCL	K27.RBL	K27.LCL	K27.RBL
Relateive Distance From miRNA-TSS	miR-551b	miR-551b	miR-34a	miR-34a	miR-155	miR-155	miR-193b	miR-193b	miR-365	miR-365	miR-21-3p	miR-21-3p	miR-146a	miR-146a	miR-18a	miR-18a	miR-18b	miR-18b	miR-130b	miR-130b	miR-486-5p	miR-486-5p	miR-151-3p	miR-151-3p	miR-222	miR-222	miR-627	miR-627	let-7g	let-7g	miR-497	miR-497	miR-342-3p	miR-342-3p	miR-708	miR-708	miR-29c	miR-29c	miR-151-5p	miR-151-5p	miR-140-3p	miR-140-3p	miR-335	miR-335	miR-195	miR-195	miR-101	miR-101	miR-26b
-5000	2.56457	2.85157	5.56565	3.25605	0	0	1.14587	2.60888	1.0913	1.30444	0.868083	1.26124	2.18261	0.566269	4.03783	0.141567	0	2.58866	0	0.990972	2.18261	0	0	1.67858	0	0.687613	0	0	1.80065	1.355	0	0	0	0	2.61913	1.15276	0	0	0	1.67858	0	0	3.87413	1.71903	0	0	0	0	2.40087
-4950	0	1.355	2.61913	4.67172	0	0	6.92978	0.990972	4.31065	0.495486	0.669664	0.981779	2.72826	0	4.47435	0.303359	0	4.46948	0.709348	0.444926	3.54674	1.90105	0	1.15276	0	1.0112	0	0.808956	0	0.060672	1.0913	0	0	0	6.98435	3.05381	0	0	0	1.15276	0	0.586493	2.89196	5.0762	1.0913	0	0	0.434814	0
-4900	2.18261	2.26508	8.56674	6.41098	0	0.586493	7.80283	1.4359	3.90141	0.717949	0.193459	1.11415	3.38304	0.889852	6.38413	3.55941	0	2.44709	2.01891	0.566269	4.09239	1.13254	0	1.61791	0	0	0	0.202239	0	0	1.63696	0	0	0	3.49217	1.11231	0	0	0	1.61791	0	1.90105	1.4187	7.19971	1.63696	0	0	0.070784	0
-4850	2.23717	2.26508	14.678	3.11448	0	0.667389	0.491087	0.586493	0.245544	0.293247	0.362115	1.18769	2.07348	0.121343	1.58239	0.849404	0	1.82015	2.61913	0	1.0913	0.161791	0	2.48754	0	1.41567	0	0	0	0.242687	0	0	0	0	3.6013	2.75045	0	0	0	2.48754	0	0.546046	0	1.84038	0	0	0	0	0
-4800	1.63696	1.17299	0.272826	5.01553	0	0.768509	0	0.505598	0.381957	0.384254	0.585336	0.805279	0.982174	0.728061	1.58239	1.355	0	2.24485	0.10913	0	0	0.849404	0	3.03359	0	0.606717	0	0.242687	0	1.05164	0.873044	0.262911	0	0.748285	1.4187	1.59769	0	0	0	3.03359	0	0.404478	1.03674	4.77284	0.873044	0.262911	0	0	0
-4750	2.12804	0.849404	3.05565	2.77068	2.56457	0.262911	0	0.505598	0.982174	0.626941	0.272826	1.07554	3.6013	0.283135	3.98326	1.13254	0	2.08306	0	0	0	0.182015	0.654783	1.8606	0	0.546046	0	0.768509	0	1.39545	1.85522	1.75948	0	2.02239	1.30957	1.94149	0	1.98194	0.654783	1.8606	0	0.606717	4.09239	2.26508	1.85522	1.75948	0.6275	0.455038	0
-4700	1.255	0.970748	2.12804	3.8021	0.163696	1.05164	1.74609	0	0.873044	0	0.282747	0.696806	6.22044	0.728061	3.87413	2.2853	0	4.46948	0	0	0	1.84038	2.94652	1.11231	0	0.505598	0.054565	0	0	1.355	0	0.505598	0	1.57747	0	3.25605	0	0.040448	2.94652	1.11231	0	0	3.21935	2.48754	0	0.505598	0.736631	0.758397	0
-4650	1.85522	1.8606	3.81957	3.88299	0	1.07187	0.982174	0	0.491087	0	0.570455	1.23734	0.10913	0.283135	2.72826	2.64933	2.61913	4.20657	0	0.707837	0.927609	0.141567	2.78283	1.21344	0	1.31455	2.6737	0	0	0	0	0.505598	0	1.98194	0.600217	3.70098	0	0.161791	2.78283	1.21344	0	0	2.56457	3.68075	0	0.505598	0	1.82015	0
-4600	2.34631	1.19321	5.23826	2.95269	0	1.65836	0	0	1.03674	0	0.411719	1.13806	1.85522	0.202239	0.873044	1.75948	0.709348	0.566269	0	0.303359	1.80065	0.869628	1.80065	1.8606	0	1.13254	0	0.667389	0	0.889852	2.51	0	0	2.12351	7.42087	4.2268	0	2.26508	1.80065	1.8606	0	0.060672	2.51	2.64933	2.51	0	1.20043	0.717949	0.927609
-4550	0	0.020224	8.9487	3.70098	0.054565	1.33478	2.45544	0.728061	1.55511	0.36403	0.843281	1.78154	1.36413	0.970748	2.07348	0.667389	4.20152	3.39762	0	0	4.52891	1.45612	0	2.32575	1.20043	3.76165	0	3.11448	0	0.889852	0.218261	0	0	0.647165	5.40196	6.16829	0	1.47635	0	2.32575	0	1.55724	2.6737	3.03359	0.218261	0	1.28228	1.65836	1.80065
-4500	3.98326	0.586493	12.3317	5.48068	2.6737	1.4359	0.272826	1.71903	0.136413	0.859516	0.272826	1.95988	4.31065	0.889852	5.02	0.788732	0.982174	2.64933	0	0	0.927609	2.58866	0	2.34597	2.83739	3.88299	0	1.07187	0	1.37523	0	0	0	0	3.87413	2.58866	0	2.16396	0	2.34597	0	1.33478	5.23826	5.03575	0	0	0.245544	1.63814	0.10913
-4450	1.85522	1.67858	15.6057	4.63128	1.30957	0.910076	0	1.59769	0	0.798844	0.367075	1.25388	0.654783	1.37523	0.218261	0.82918	2.94652	2.48754	0	0	0	0	0	2.2853	1.4187	2.83135	0	1.7797	0	0.889852	0	0.080896	0	1.63814	5.29283	2.16396	0	1.03142	0	2.2853	0.054565	0.080896	5.67478	2.91224	0	0.080896	0	1.94149	2.61913
-4400	2.34631	2.68978	2.18261	4.75262	1.4187	0.36403	0	0	0.654783	0.313471	0.262905	1.84405	2.01891	0.606717	1.90978	0	3.27391	2.71	0	0.788732	3.87413	1.355	0	0	0	2.54821	0	2.22463	0	0	0	0.9303	0	1.82015	7.58457	1.90105	0	2.00217	0	0	2.6737	0	3.54674	2.18418	0	0.9303	0	1.09209	0
-4350	0	2.12351	3.765	5.11665	0	0	0	0	0.709348	0.192127	0.585336	2.02607	3.9287	0	0.818478	0.586493	4.58348	3.09426	0	1.23366	1.58239	1.63814	0	0.728061	0	2.89202	0	0.242687	0	0	0	0	0	0.990972	4.31065	2.48754	0	0.950524	0	0.728061	0	0	4.41978	3.11448	0	0	0	0.455038	0.654783
-4300	0	0	7.20261	3.2156	0.436522	0	2.61913	0.343806	1.30957	1.04153	0.62998	1.71168	6.71152	0	0.10913	0.728061	2.51	3.90321	0	1.8606	1.4187	1.07187	0	2.24485	1.85522	3.47851	0	0	0	0.808956	0	0.566269	0	0.606717	8.56674	3.51896	0	0.970748	0	2.24485	0	0.161791	2.29174	3.98411	0	0.566269	0	1.00108	2.07348
-4250	0	0	0.927609	4.99531	2.29174	0.343806	0.10913	0.667389	0.954891	1.51679	0.31747	1.51128	4.74718	0.707837	2.61913	0.808956	0.163696	1.0112	1.03674	3.41784	1.30957	0.990972	0	5.46046	1.52783	4.61105	0	0	0	0.202239	0	0.667389	0	2.16396	5.45652	3.47851	0	0.10112	0	5.46046	0	0.849404	7.80283	5.98628	0	0.667389	0	1.29433	0
-4200	1.20043	0.121343	3.11022	5.96605	0	0.667389	0	0	0.873044	0.707837	0.793676	1.90105	3.49217	1.31455	1.80065	2.20441	5.29283	1.53702	1.69152	0.788732	0	0	0	4.08523	5.78391	5.01553	2.45544	0	0	2.73023	0	0.788732	0	1.07187	6.16587	3.51896	0	1.17299	0	4.08523	0	0	4.03783	4.69195	0	0.788732	1.00946	0.313471	0
-4150	3.65587	0.889852	10.4765	3.03359	0	0	0	0	2.26446	0.778621	0.699427	1.22263	5.29283	0.040448	0.982174	2.00217	0	3.59986	0	1.41567	0	0.728061	2.34631	2.50777	1.74609	3.01336	0.272826	0.040448	0	0.303359	0	0.505598	1.85522	1.94149	5.34739	4.87396	0	1.8606	2.34631	2.50777	0	0	4.31065	3.6403	0	0.505598	1.03674	0	0
-4100	0.600217	0.121343	10.4765	4.06501	0	0.080896	0	0	0.054565	0.434814	0.644862	0.516629	4.74718	1.88082	2.6737	0.748285	0	1.25388	0	0.606717	0.218261	1.21344	0.381957	2.08306	0	1.88082	0	0.970748	2.6737	0	0	0.505598	0.873044	2.71	2.18261	5.54135	0	0.343806	0.381957	2.08306	0	0	4.63804	1.23366	0	0.505598	0.682065	0.839292	0
-4050	0	0.889852	5.62022	4.81329	0	1.75948	0	0.404478	0	1.05164	0.362115	0.91743	4.31065	0.667389	0	0.202239	0	0.10112	0	0	2.51	1.92127	2.12804	2.50777	0	2.75045	0	2.02239	0.054565	0.566269	0	0.485374	0	1.31455	1.14587	4.71217	0	1.31455	2.12804	2.50777	0	0	4.09239	0.566269	0	0.485374	1.74609	1.34489	0
-4000	0	0.080896	13.2048	3.7212	0	1.19321	0	1.45612	0	1.63814	0.828399	0.889852	2.72826	2.93247	0.873044	0.808956	0	2.26508	0	0	0	1.69881	4.36522	4.04478	0	3.27627	0	2.44709	0	1.19321	0	0.525822	0	1.69881	2.40087	1.21344	0	0.36403	4.36522	4.04478	0	0	0.600217	0.444926	0	0.525822	1.22772	2.27519	0
-3950	2.18261	0.9303	7.09348	3.05381	0.218261	0.606717	2.45544	1.17299	1.4187	0.920188	0.724229	1.23917	5.12913	0.546046	4.8563	0.161791	2.72826	4.53016	0	0	2.51	0.728061	5.94761	1.73926	0	3.23583	0	2.04262	0	2.22463	0	0	0	0.222463	4.69261	3.27627	0	0	5.94761	1.73926	0	0.788732	0	0	0	0	1.11859	2.5381	0
-3900	0.545652	0	4.36522	6.63344	2.51	0.707837	0.272826	0	1.63696	0	0.297629	1.16196	0.545652	0.424702	2.45544	1.79993	7.31174	6.71434	0.545652	0.242687	2.94652	1.13254	1.20043	3.35717	0	4.04478	0	0.566269	0	1.79993	2.51	0	0.763913	1.03142	2.07348	3.01336	0	0	1.20043	3.35717	0	0.46515	0	0	2.51	0	0	3.90321	0
-3850	0	0	0.218261	3.86277	1.255	0.707837	4.14696	0	3.11022	0	0.674625	1.2024	0	1.57747	0	3.7212	4.14696	6.67389	2.18261	0.768509	0	0.667389	1.69152	2.32575	0	2.32575	0	0	0	0.283135	0.218261	0	1.96435	0.990972	2.34631	3.82232	0	0.505598	1.69152	2.32575	0	2.38642	2.45544	2.52799	0.218261	0	0	1.85049	0
-3800	1.74609	0.910076	1.69152	3.01336	1.47326	1.4359	1.30957	0.606717	0.654783	0.303359	1.2798	2.00952	0	0.020224	0	2.24485	3.765	7.42218	1.20043	1.27411	0	0.808956	5.51109	2.73023	0	2.68978	0	0	1.0913	0	0	0	0	1.90105	1.90978	3.43806	1.47326	2.50777	5.51109	2.73023	0.763913	1.41567	0.272826	2.52799	0	0	0	2.24485	0
-3750	2.01891	0.10112	3.71043	5.29866	0	2.95269	0	0.404478	0	0.46515	0.987135	1.77419	3.6013	0	0.10913	0.161791	4.31065	7.13904	1.52783	0.748285	3.765	0.202239	0.982174	1.59769	0	4.71217	0	0	1.63696	0.606717	0	0.566269	0	2.12351	4.31065	0.566269	1.255	2.04262	0.982174	1.59769	1.96435	0	0	4.02456	0	0.566269	0	1.45612	0
-3700	1.69152	0	5.56565	4.79307	0	0.667389	0	0.910076	0.054565	1.17299	0.887925	1.32742	1.85522	0	2.61913	0.849404	2.29174	5.09642	0	0.849404	1.69152	0	0	1.69881	0.654783	1.79993	0	0.687613	0	0.404478	0	0.444926	0	1.55724	4.52891	1.84038	0	0.080896	0	1.69881	0.818478	0	1.36413	7.5233	0	0.444926	0	0.990972	0
-3650	0	0.788732	11.1313	7.3615	0	0	0	0.10112	1.30957	0.080896	0.565494	1.58666	0.381957	0.485374	1.58239	0.161791	0	3.15493	0	0.161791	2.07348	1.51679	1.4187	1.29433	2.07348	2.16396	0	0.910076	0	0.36403	0	0	0	0.485374	1.69152	3.70098	0	1.27411	1.4187	1.29433	1.90978	0	1.36413	3.86277	0	0	1.255	2.1134	0
-3600	0	0.222463	9.11239	2.95269	0	0	0	0	0	0.141567	0.987135	1.5315	3.54674	1.29433	1.14587	0.889852	0	6.49188	0.545652	0	2.78283	1.11231	1.30957	0.667389	0	3.05381	2.12804	0.424702	0	0.647165	0	0	0	0	0.763913	2.26508	0	2.97291	1.30957	0.667389	0	0	2.56457	3.66053	0	0	0.10913	1.32467	0
-3550	0	0.808956	8.9487	4.34814	0.381957	0.667389	0	0	0	0.869628	0.376996	1.34397	4.14696	0.242687	0	0.121343	0.054565	5.17732	4.74718	0	0.600217	1.41567	0	0.36403	0	3.23583	0.600217	0	0	0	0	0	0	0	6.22044	1.57747	0	0.728061	0	0.36403	0	0	1.52783	2.91224	0	0	0	2.44709	0
-3500	2.18261	2.20441	6.275	5.86493	2.34631	0.82918	0	0.748285	0.491087	0.374142	0	0.808956	4.14696	0	0	0	4.20152	2.93247	0.163696	0	0	1.11231	0	2.34597	0	2.10329	0	0.080896	0	0	0	0	0	0.950524	6.32957	1.7797	0	0.505598	0	2.34597	0	0.222463	1.36413	3.43806	0	0	0	3.8931	0
-3450	5.78391	1.79993	6.92978	4.08523	0	0.970748	0	0.262911	1.7188	0.424702	0.367075	1.23734	5.23826	0.990972	0	0	3.38304	1.03142	0	0	2.07348	2.81112	1.58239	3.35717	1.63696	1.55724	0	1.11231	1.52783	0	1.47326	0	0	0.060672	3.21935	0.970748	0	1.51679	1.58239	3.35717	0	0.788732	0.436522	2.89202	1.47326	0	0	1.92127	0
-3400	0.600217	0.242687	9.71261	7.58397	0	0.768509	0	0.343806	0.51837	1.1831	0.376996	0.954201	6.82065	1.53702	0	0	0.545652	0	1.80065	0	3.9287	0.182015	3.00109	2.66956	1.0913	1.88082	0	1.88082	1.20043	2.10329	1.255	0	0	1.0112	6.82065	0.46515	0	0	3.00109	2.66956	0	0	2.29174	0.505598	1.255	0	0	1.6078	0
-3350	2.34631	0	4.03783	7.64464	0	1.61791	2.23717	0.667389	2.42815	0.728061	0	1.40832	2.07348	1.31455	0	0	2.07348	0.040448	0.927609	0	3.6013	0.950524	0.873044	3.86277	0	2.99314	0	2.34597	0	1.84038	0.163696	0	0	3.03359	1.20043	3.35717	0	0	0.873044	3.86277	0	0.849404	1.63696	3.37739	0.163696	0	0	2.45721	0
-3300	1.90978	0.748285	3.65587	1.75948	0	0.505598	0.491087	0	0.300109	1.1831	0.054565	1.0259	3.65587	0.202239	0.709348	0	0.654783	0.970748	0	0	1.47326	0.505598	0	0.910076	0	2.22463	0	2.50777	0	0.10112	2.56457	0.424702	0	2.18418	0	1.67858	0	1.0112	0	0.910076	0	0.161791	6.00218	5.74359	2.56457	0.424702	0	2.39653	0
-3250	3.32848	2.81112	0.163696	3.53918	0	2.10329	2.29174	0.788732	1.14587	2.07295	0.41668	0.799764	2.01891	0.10112	2.01891	0	0	1.13254	0	0	3.05565	1.79993	0	0.343806	0	1.11231	0	0.161791	0	0	0	0.586493	0	2.58866	2.56457	3.90321	0	1.27411	0	0.343806	0	0	0.545652	2.58866	0	0.586493	0	1.94149	0
-3200	2.56457	1.47635	0	3.8021	0.709348	0.626941	1.58239	0.222463	0.791196	0.606717	0.272826	0.906399	3.65587	0.910076	0	0	0	1.92127	0	0	2.89196	2.18418	0	2.62911	0	1.25388	0	0.9303	4.8563	0	1.0913	0	0	2.02239	1.14587	5.78404	0	1.11231	0	2.62911	0	0	0.982174	4.48971	1.0913	0	0.272826	2.55832	0
-3150	0.381957	0.768509	2.40087	4.6515	2.01891	0	4.31065	0	2.15533	0.36403	0.530771	1.07187	10.422	0.182015	0	0	0	3.57963	0	0	2.07348	0.566269	0	0.060672	0	3.39762	0	1.4359	0.600217	0	1.63696	0.343806	0	0.283135	3.00109	5.01553	2.56457	0.647165	0	0.060672	0	0	6.82065	3.37739	1.63696	0.343806	1.22772	2.08306	0
-3100	0	0.262911	7.3663	5.13687	0	0	2.12804	0	1.06402	1.63814	0.277787	1.02223	3.00109	1.53702	0	0	0	1.47635	2.45544	0	0	1.53702	0	1.49657	0.709348	1.39545	0	1.29433	0	0	0	1.27411	0	0	3.05565	4.44926	0.163696	0	0	1.49657	0	0	3.11022	6.67389	0	1.27411	1.22772	3.49874	0
-3050	0	0.707837	2.72826	3.37739	1.63696	0.10112	0.600217	0	1.00946	0.020224	0.808557	1.11231	2.56457	3.33695	0	0	0	1.09209	0.272826	0	2.40087	1.355	0	1.53702	3.54674	0.424702	0	0.384254	0	0	1.255	0.404478	0	0	6.38413	5.19754	0	0	0	1.53702	0	0.9303	0	3.39762	1.255	0.404478	0	2.91224	0
-3000	0	1.03142	1.14587	1.94149	1.0913	1.75948	1.20043	0	2.59185	0.222463	0.52581	1.32191	3.43761	2.54821	0	0.343806	0	1.96172	3.98326	0	2.12804	2.06284	1.0913	0	1.20043	1.41567	0	0	0	0.222463	1.47326	0.586493	0	0	4.25609	3.6403	0	0.808956	1.0913	0	1.85522	0.404478	0	1.55724	1.47326	0.586493	0	2.84146	0
-2950	0	1.29433	0	2.66956	0	2.06284	1.52783	0	2.15533	0.707837	0.089289	1.29433	2.18261	2.75045	0	0.667389	0	1.39545	3.11022	0	5.1837	1.53702	2.29174	0	0	1.27411	0	0	0	0.788732	0	0.424702	0	0	3.71043	6.37053	0	0.262911	2.29174	0	0.873044	0.707837	1.20043	4.20657	0	0.424702	0	1.59769	0
-2900	0	0	0	3.51896	0	1.13254	0	1.53702	1.0913	2.2853	0.257945	2.20808	1.69152	1.7797	0	0.46515	0	2.85157	1.0913	0.121343	1.20043	1.69881	3.54674	0.728061	0	1.51679	0	0	0	0.970748	0	0	0	0	2.45544	4.46948	0	0.950524	3.54674	0.728061	1.69152	1.13254	4.25609	5.11665	0	0	0	0.990972	0
-2850	0	0	1.69152	0.586493	0	0.626941	0	0.485374	0.272826	0.778621	0.719269	1.84221	3.71043	0.283135	0	0.546046	0	1.98194	1.30957	1.79993	0	2.04262	1.255	0.707837	1.0913	3.13471	0	0	0	0.040448	0	0.748285	0	0.283135	5.83848	6.18852	0	1.8606	1.255	0.707837	1.03674	0.869628	0	1.73926	0	0.748285	1.06402	1.58758	1.63696
-2800	0	0	7.63913	2.58866	1.03674	0.384254	1.58239	0	0.791196	0.808956	0.773834	1.67123	2.78283	1.31455	0	0	1.74609	3.19538	3.98326	0.202239	0.381957	0.889852	0	0.687613	1.69152	1.69881	0	0.080896	0	0	0	0.262911	0.709348	0.808956	3.00109	3.78187	1.0913	0.889852	0	0.687613	0	0	0	2.60888	0	0.262911	0.300109	2.7909	1.0913
-2750	1.90978	0	4.20152	7.21994	1.69152	0	1.14587	0	0.572935	1.31455	0.73415	1.27227	0	0.424702	0	0	0.982174	0.647165	0.163696	0.910076	3.43761	1.7797	0	0.910076	2.6737	1.57747	0	0.9303	0	0	0	0	2.01891	0.9303	4.58348	2.95269	1.63696	0.283135	0	0.910076	0	0.384254	2.07348	1.84038	0	0	0	2.17407	0.054565
-2700	0.818478	1.11231	8.56674	4.69195	0	1.27411	0	0.626941	0	1.25388	0.292668	1.8845	1.36413	0	0	0	2.34631	0.262911	0	0	1.63696	0.242687	0	0.9303	0.545652	2.08306	0	0	0	0	0	0.728061	0	1.05164	4.58348	4.32792	0	1.0112	0	0.9303	0	0.9303	3.38304	1.39545	0	0.728061	0	3.73131	2.6737
-2650	0	0.910076	4.52891	5.48068	0	1.23366	0.491087	1.19321	0.245544	1.355	0.198419	1.66204	2.56457	0	0	0	0.381957	3.55941	0	0.060672	2.61913	0.202239	1.90978	1.33478	2.18261	2.40665	0	2.52799	0	0.82918	0	1.61791	0	1.79993	3.00109	5.60202	0	0	1.90978	1.33478	0	0.707837	0	3.15493	0	1.61791	0	1.69881	0
-2600	0	0.182015	15.8239	11.2243	0	0.525822	2.61913	1.21344	1.30957	1.36511	0.019842	1.55724	5.56565	0	0	2.2853	0	2.32575	0.054565	0.950524	2.56457	0.808956	0.818478	0.768509	0	1.15276	0	2.52799	0	0.566269	0	1.96172	0	0.182015	2.12804	6.57277	0	0.768509	0.818478	0.768509	0	0.586493	2.01891	2.75045	0	1.96172	0	3.86277	0.218261
-2550	3.16478	0.82918	2.94652	9.78837	0	0.889852	2.34631	0.667389	1.17315	0.970748	0.977214	2.00217	1.4187	0	0	1.75948	0	3.51896	2.89196	0.970748	3.00109	0.990972	1.80065	0	0	2.44709	0	0	0	0.626941	2.6737	0.9303	0	0.626941	2.12804	6.37053	0	2.81112	1.80065	0	0	0.424702	7.85739	2.56844	2.6737	0.9303	0	1.62803	5.34739
-2500	2.29174	0	8.13022	5.54135	2.01891	0.970748	1.90978	2.08306	0.954891	1.74937	0.481166	1.33478	0	0	0	0	0	0.444926	2.51	0.040448	0.10913	1.27411	0.927609	3.53918	0	0.444926	1.96435	0	0	0	0.054565	1.27411	0	0.384254	2.78283	4.53016	0	1.47635	0.927609	3.53918	0	0	5.72935	2.3662	0.054565	1.27411	0	2.54821	5.23826
-2450	0	0.647165	6.32957	7.64464	0.709348	0.647165	0.818478	0.444926	0.409239	0.616829	0.426601	1.11048	3.81957	0.10112	0	0	0	0	0	0	4.31065	0.768509	0	5.92561	0	1.57747	0.763913	0	0	0	0	1.55724	0	0.707837	9.87631	1.63814	0	0	0	5.92561	0	0	7.85739	3.92344	0	1.55724	0	2.17407	0.272826
-2400	0	0.424702	0.163696	6.39076	0	0.525822	2.12804	1.37523	1.06402	2.10329	0.952411	1.49841	1.63696	0.910076	0	0.82918	0	0	1.30957	0	1.03674	0	0	3.49874	0	2.83135	0	0	0	0	0	3.05381	0	0.9303	8.56674	5.11665	1.58239	0	0	3.49874	0	0.283135	6.71152	3.17515	0	3.05381	0	1.74937	4.69261
-2350	0	1.96172	3.16478	6.22896	0	0	0.600217	0.970748	0.300109	2.92236	0.763913	1.5315	0	0.141567	0	0.182015	0	0.586493	4.14696	1.11231	0	0	0.10913	2.50777	0	2.16396	0	0	0	0.910076	2.56457	0	0	1.39545	6.1113	6.37053	1.14587	0.768509	0.10913	2.50777	0	0.889852	4.74718	1.94149	2.56457	0	0	0.859516	3.765
-2300	0	0.687613	13.7504	4.77284	0	0	0	0.525822	0	1.26399	0.540692	1.42854	0	1.79993	0	0	0	1.33478	0.054565	1.53702	0	0	3.98326	0.707837	0	2.83135	0.600217	1.0112	1.30957	0.10112	0.163696	0.161791	0	1.45612	5.40196	2.32575	0	0.667389	3.98326	0.707837	0	1.61791	2.01891	1.13254	0.163696	0.161791	0	0.990972	3.54674
-2250	0	0.323583	4.91087	7.21994	0	0.970748	0	0.869628	0	0.910076	0.302589	1.72639	0	1.07187	1.47326	0	0	3.13471	2.6737	1.51679	0.218261	0	1.36413	1.61791	0	5.11665	2.12804	1.0112	1.4187	0	0	0.849404	0	2.16396	3.765	0.728061	0	0.586493	1.36413	1.61791	0	0.242687	1.255	2.40665	0	0.849404	0	1.55724	1.47326
-2200	0	0	5.07457	8.08956	0	1.79993	0	0.667389	0	0.36403	0.233142	1.04613	3.00109	0.020224	1.255	0	2.83739	2.14373	0	0.889852	3.43761	0.566269	0	2.46732	1.80065	5.80426	0	0.141567	0	0	0	0.728061	0	1.92127	7.80283	4.24702	0	0	0	2.46732	0	0	0	0.768509	0	0.728061	0.409239	2.23474	0
-2150	0	0	4.91087	6.55255	0	1.17299	0	0.485374	0	0.940412	1.30461	1.26675	2.45544	0	0	0	5.72935	1.31455	0	0.889852	1.80065	2.22463	5.72935	1.98194	2.83739	7.07837	0	0.869628	0	0	0	3.01336	0	1.0112	10.3128	3.19538	0	0.323583	5.72935	1.98194	0	0	3.00109	1.11231	0	3.01336	0.954891	0.970748	0
-2100	0	1.15276	6.65696	6.75479	0	1.11231	0	0	0.245544	1.20332	0.962332	0.967071	0.600217	0	0	0	2.34631	1.11231	0	0.889852	0	2.08306	2.89196	3.31672	3.765	2.02239	0	1.41567	0	0.141567	0	2.32575	0	0.748285	9.00326	4.18635	0	0.687613	2.89196	3.31672	0	0	6.275	1.51679	0	2.32575	0	0.495486	0
-2050	0	2.08306	4.03783	4.81329	0	1.45612	0	0	1.74609	0.51571	0.530771	1.43958	5.45652	1.23366	0	0	0	2.04262	0	1.96172	0	2.50777	2.29174	0.728061	5.56565	3.92344	1.69152	0.606717	0	0.869628	0.763913	0.060672	0	2.14373	12.9865	5.72337	0	0.748285	2.29174	0.728061	0	0.141567	4.41978	4.2268	0.763913	0.060672	0	0.36403	0.272826
-2000	1.69152	0.808956	8.34848	2.99314	0	0.566269	1.36413	0	1.4187	0.111232	0.873044	1.09393	2.89196	0.788732	0	0	0	1.47635	1.69152	0.667389	0.545652	2.44709	0	1.29433	2.40087	1.69881	1.03674	0	0	0	1.96435	0.950524	0	2.34597	6.60239	3.2965	0	0.262911	0	1.29433	0	0.869628	2.89196	3.62008	1.96435	0.950524	1.03674	0.717949	4.47435
-1950	3.49217	0	5.83848	5.52113	0	0.950524	1.36413	0	0.682065	0	0.223221	1.29433	1.96435	0.788732	0	0	0	4.55038	3.765	0.647165	4.58348	2.04262	0	2.56844	0	1.355	0	0.080896	0	0	1.30957	1.03142	0	0.343806	8.83957	2.30553	0	0	0	2.56844	0	0	5.02	2.44709	1.30957	1.03142	0.327391	1.32467	1.58239
-1900	0.272826	0.121343	5.29283	6.97725	0	1.25388	0	0	1.28228	0	1.13595	1.20976	0.600217	1.23366	0	0.242687	0	2.56844	0	1.09209	2.23717	1.27411	0	2.60888	1.58239	2.02239	0	2.7909	0	0	1.4187	0.990972	0	0	16.5878	3.41784	0	1.31455	0	2.60888	0	0.080896	0.218261	2.97291	1.4187	0.990972	0	1.23366	4.58348
-1850	2.51	1.8606	8.18478	2.50777	0	0.82918	2.51	0.667389	1.85522	1.70892	0.441482	1.29065	11.3496	0	0	0.768509	1.74609	2.34597	4.09239	0.9303	0.818478	1.8606	2.45544	3.86277	1.14587	2.02239	0	0.788732	0	0.748285	0	0.849404	1.255	0	5.23826	3.01336	0	2.08306	2.45544	3.86277	0	0.9303	5.51109	7.46262	0	0.849404	0	1.53702	0
-1800	0.218261	0.040448	6.22044	6.5121	0.054565	0	0.218261	1.25388	0.954891	1.54713	0.362115	0.757477	7.09348	0	0	0.950524	3.87413	2.66956	3.87413	0.36403	0	1.17299	0.272826	2.91224	0	1.7797	0	0.384254	0	0.262911	0	0.161791	1.47326	2.32575	0.927609	5.25822	0	0.768509	0.272826	2.91224	0	0	2.6737	1.94149	0	0.161791	0	2.20441	0.327391
-1750	0	0	7.91196	6.16829	2.6737	0	0.763913	0.10112	0.381957	0.353918	1.12603	1.6363	0.709348	0	0	0.82918	2.56457	1.71903	2.94652	1.51679	0	0.808956	0	2.89202	0	0.46515	1.74609	0.384254	0	0	0	0	0	0.707837	3.98326	7.30083	0	1.65836	0	2.89202	0	0	5.78391	3.15493	0	0	0	0.738173	7.20261
-1700	0	0	9.93087	1.11231	0	0.707837	1.96435	0	0.982174	0.434814	0.739111	1.11415	2.07348	0.161791	0	0.242687	0	3.33695	0	0.141567	0	0.202239	0	3.68075	0	1.27411	0.982174	1.63814	0	0.10112	0	0	0	1.0112	5.51109	7.09859	0	0.707837	0	3.68075	0	1.37523	6.32957	2.73023	0	0	0	0.869628	0.654783
-1650	0	0	14.0233	1.41567	0	0.303359	2.51	0	1.255	0	0.367075	0.888014	8.45761	0.869628	0	0	0	5.48068	0	0.82918	0	1.84038	0	4.00433	0	0.525822	0	0	2.56457	0.9303	0	0	0	1.0112	5.02	4.71217	0	2.32575	0	4.00433	0	1.19321	4.20152	0.505598	0	0	0	0.647165	2.56457
-1600	0	0	19.3707	3.05381	0	0.525822	5.94761	0	2.97381	0	0.158735	1.08841	4.36522	1.71903	0	0.505598	0	3.37739	0	2.68978	0	0.182015	0	3.09426	0	1.61791	0	0.303359	0.163696	1.8606	0	0	0	0.647165	3.6013	11.8917	0	1.15276	0	3.09426	0	0.46515	7.80283	2.71	0	0	0	1.66847	0.163696
-1550	0	0	7.58457	4.5706	0	1.21344	3.21935	0	1.60967	0	0.515889	1.32742	0.818478	0.910076	0	1.39545	1.14587	1.47635	0	1.25388	0	1.07187	0	1.96172	0	3.27627	0	1.61791	0	0.141567	0	0	1.30957	0.525822	0.763913	5.6627	0	1.53702	0	1.96172	0	0.849404	5.94761	1.57747	0	0	0.381957	1.4359	0
-1500	0	0	5.29283	2.81112	0	1.84038	4.03783	0	2.01891	0	0.203379	0.783217	1.80065	2.34597	0	0.121343	1.69152	1.79993	0	0.687613	0	3.13471	0	2.40665	0	0.161791	0	0.10112	0	0.10112	0	0	1.4187	0.849404	0.654783	1.79993	0	0.586493	0	2.40665	0	0.525822	4.03783	3.76165	0	0	0.982174	0.910076	0
-1450	0	0.323583	2.89196	2.30553	0	1.61791	8.40305	0.9303	4.20152	0.46515	0.188498	0.755639	0.927609	1.29433	0	1.39545	2.61913	0.990972	0	0.606717	0	0.849404	0	0.283135	0	2.02239	0	0.728061	0	0.910076	0	0	0	0	2.07348	3.49874	0	0.141567	0	0.283135	0	0.647165	4.96544	2.3662	0	0	0	0.687613	0
-1400	0	1.61791	7.09348	4.26724	0	1.47635	0.818478	1.45612	0.545652	0.9303	0.302589	0.897206	2.72826	1.19321	0	0.626941	0.10913	3.51896	0	0	0	0	0	2.85157	0	2.24485	0	2.12351	1.4187	0.667389	0	0	0	0	0	1.59769	0	0.869628	0	2.85157	0	0	3.98326	1.37523	0	0	0	0.778621	0
-1350	0	0.080896	10.913	4.44926	0.436522	0.404478	4.80174	0.647165	3.62859	0.626941	0.00496	0.51479	2.72826	0.606717	0	1.82015	2.61913	1.55724	0	0.606717	0	0	0	2.95269	0	1.45612	0.381957	2.14373	1.30957	0.343806	0	0.404478	0	0.323583	0	2.91224	0	0	0	2.95269	0	0.46515	2.56457	0.546046	0	0.404478	0	1.72914	0
-1300	0	1.09209	7.20261	5.27844	2.29174	0.222463	2.29174	0.46515	1.66424	0.46515	0.10913	0.718868	2.83739	0.687613	0	0.36403	0	0	0	1.37523	0	0.141567	0	1.05164	1.20043	0.869628	2.34631	0.060672	2.6737	0	0	0.606717	0	0.687613	3.11022	5.35934	0	0.080896	0	1.05164	0	0.546046	4.80174	3.01336	0	0.606717	0	0.384254	0
-1250	0	1.51679	16.8061	2.71	4.09239	0.788732	4.47435	0.546046	3.79228	1.00108	0.138893	0.858597	3.32848	2.14373	0	2.42687	0	0.970748	0	1.0112	0	2.48754	0	0.36403	1.52783	2.18418	0	0.202239	0.054565	0	0	0	0	0	6.38413	1.0112	0	0.9303	0	0.36403	0	0	3.49217	5.25822	0	0	0	1.23366	0
-1200	0	0.424702	9.54891	2.68978	4.09239	0.303359	1.69152	0	1.50054	0.05056	0.327391	0.713352	5.56565	0.202239	0	1.8606	0	0.586493	0	0.040448	0	1.61791	0	2.95269	0	0.323583	0	1.69881	0	0	0	0.141567	0	0	4.52891	3.15493	1.69152	0	0	2.95269	0	0.889852	0.654783	6.71434	0	0.141567	0	0.819068	0
-1150	0	0.505598	6.65696	3.6403	0	0.707837	2.72826	0.687613	1.36413	0.647165	0.93753	0.637972	1.90978	1.45612	0	1.61791	0	1.47635	0	0	0	0.990972	0	1.82015	0.818478	0.10112	0	1.41567	0	0.869628	0.10913	0.869628	0	0	5.72935	5.01553	1.03674	0	0	1.82015	0	0.323583	3.11022	3.6403	0.10913	0.869628	0.709348	0.293247	0
-1100	0	1.25388	8.34848	2.24485	0	0	0	0.323583	0	0.36403	0.471245	0.707837	2.12804	0.566269	0	0.46515	0	0.384254	0	0.283135	0.381957	0.82918	0	2.50777	1.90978	2.81112	0	1.0112	0	0.202239	2.61913	0.950524	0	0	5.23826	5.31889	0	0	0	2.50777	0	0.808956	4.69261	1.4359	2.61913	0.950524	0.654783	0.171903	0
-1050	0.600217	0.889852	6.05674	7.34128	0	0	0	0	0	0	0.10417	1.42854	0.600217	0	0	0.546046	2.18261	0.869628	0	0.728061	2.34631	0	0	0.444926	0	4.1459	0	0.728061	0	0.950524	3.71043	2.04262	0	0.424702	8.29391	3.33695	0	0.910076	0	0.444926	0	0	0.381957	1.27411	3.71043	2.04262	0	3.16504	0
-1000	2.12804	3.05381	6.76609	6.4312	0	0	0	0	0	0.161791	0.20834	1.50392	0	0	0	0	0.545652	1.65836	0	0.950524	0	0.788732	0.763913	0.970748	0	4.32792	0	0.262911	0	0.121343	3.87413	1.05164	0	0.647165	7.42087	6.10762	0	1.11231	0.763913	0.970748	0	0.303359	0.272826	2.62911	3.87413	1.05164	0	1.17299	0
-950	0	2.77068	6.54783	3.01336	4.74718	1.53702	0	0.728061	0	1.13254	0.31747	0.671066	2.12804	0.141567	0	0.647165	2.01891	0.990972	0	0.060672	0	0.323583	3.38304	3.39762	0	1.37523	0	1.71903	0	1.355	2.01891	0	0	1.90105	2.94652	6.85591	0	0.161791	3.38304	3.39762	0	0.707837	3.98326	1.15276	2.01891	0	0	0.657277	0
-900	0	1.69881	3.81957	3.51896	3.43761	2.46732	1.47326	0.283135	0.736631	1.05164	0.302589	1.50025	3.32848	1.45612	0	0.889852	0.709348	2.99314	2.72826	0	0	2.97291	6.32957	2.85157	0	2.30553	0	2.81112	0	1.39545	1.30957	0.626941	0	2.75045	0	2.32575	0	1.55724	6.32957	2.85157	0	0	2.78283	1.21344	1.30957	0.626941	0	0.535934	0
-850	0	0.950524	4.09239	3.57963	1.36413	1.82015	3.38304	0.546046	1.69152	0.677501	1.0665	0.711514	2.01891	1.4359	0	1.47635	0	4.06501	0	0.707837	2.34631	2.81112	5.89304	3.76165	2.72826	0.444926	0	1.25388	0	0.161791	0	1.67858	0	0.546046	4.58348	9.01986	2.56457	1.31455	5.89304	3.76165	1.74609	0	1.14587	0.910076	0	1.67858	0	0.475262	0
-800	0	0.424702	2.01891	5.03575	1.36413	1.0112	2.34631	0.46515	1.17315	0.51571	1.2798	0.672905	2.6737	0.485374	0	0.020224	0	2.18418	0	0.303359	0.381957	1.71903	0	4.28747	6.1113	0.667389	0	0.586493	0	1.15276	0.054565	0.728061	0	0.808956	0.873044	4.24702	0.163696	0	0	4.28747	0.982174	0	2.61913	1.09209	0.054565	0.728061	1.11859	0.9303	2.6737
-750	0	0.586493	9.38522	7.13904	0	0.46515	4.41978	0.424702	2.20989	0.424702	0.818478	0.886175	3.49217	0.82918	0	0	0	2.56844	0	0	0	4.02456	0	3.90321	2.23717	0.889852	0	1.13254	0	2.24485	4.36522	0.10112	0	0.141567	0	10.5973	0	0	0	3.90321	0	0.869628	2.83739	2.12351	4.36522	0.10112	1.03674	0.495486	1.30957
-700	0	2.52799	5.07457	5.46046	0	1.25388	6.22044	2.60888	3.11022	1.72914	1.33933	1.31272	0	0.910076	0	0.303359	0	0.950524	0	0	0	2.30553	0	1.65836	2.56457	2.20441	0	0.566269	2.23717	0.647165	1.47326	0.910076	0	1.63814	0	7.05814	0	1.33478	0	1.65836	0	1.15276	0	0.768509	1.47326	0.910076	0.572935	0.748285	1.47326
-650	0	0.505598	0.654783	9.40412	2.61913	2.46732	3.98326	0	1.99163	0.535934	0.753992	1.62343	0	0.950524	0	2.18418	0	2.00217	0	0	0.763913	2.24485	0	3.37739	0	1.8606	0	0.768509	0.654783	0.303359	2.29174	1.17299	0	0.242687	0	10.3344	0	2.71	0	3.37739	0	0	4.63804	0.586493	2.29174	1.17299	0	1.26399	0
-600	0	0.667389	11.0222	9.01986	0.491087	1.11231	0	0	0	0.343806	0.233142	1.36052	0	0.869628	2.34631	1.69881	0	2.60888	0	1.15276	1.96435	0	0	1.61791	0	0.10112	0	0	2.56457	0.707837	0	0.849404	0	0	4.47435	7.68509	0	0.182015	0	1.61791	0	0	3.27391	0	0	0.849404	0	1.39545	0
-550	0	3.47851	2.45544	1.94149	5.02	0	3.98326	0	1.99163	0	0.600217	1.32191	0	0	0.381957	0.950524	0	2.60888	0	1.73926	0	0	0	0.728061	0	1.90105	0	0.141567	0	0	0	0.889852	0	1.17299	3.71043	3.62008	0.818478	1.88082	0	0.728061	0	0	3.00109	0	0	0.889852	0	1.28422	1.96435
-500	0.763913	0.910076	10.4765	3.09426	0.054565	0.505598	1.47326	0	0.736631	0	0.41668	1.37706	0	0	0	1.84038	0	0.384254	0	1.03142	0	1.03142	0.10913	2.68978	0	2.91224	0	1.61791	0	1.92127	0	0.121343	0	1.8606	1.85522	7.60419	1.90978	1.63814	0.10913	2.68978	0	0	0.163696	0.444926	0	0.121343	0	0.51571	0.763913
-450	4.14696	0.950524	5.62022	1.7797	0	1.05164	0.545652	1.05164	0.272826	0.525822	0.133933	1.21895	0	0	0	0.10112	2.07348	0.869628	0	2.44709	0	1.73926	3.16478	1.57747	0	4.10545	0	0.262911	1.80065	1.11231	0	0	0	0	3.6013	8.02889	0	0.990972	3.16478	1.57747	0	0	2.56457	3.23583	0	0	0	0.717949	0
-400	0.545652	1.07187	9.43978	1.94149	0	1.90105	2.18261	1.69881	1.0913	0.849404	0.183538	1.27411	0	0	0	0.647165	3.38304	1.49657	0	0.707837	0	0.262911	2.18261	1.39545	0	1.51679	0	1.55724	0.927609	0	0	0	0	0.505598	5.62022	4.63128	0	1.59769	2.18261	1.39545	0	0	0	2.91224	0	0	0	0.546046	0
-350	2.72826	0	6.4387	2.12351	0.218261	2.30553	0	0.283135	0	0.141567	0.401798	0.85492	0	1.98194	0	1.33478	0	0.667389	0	0.586493	0	0.990972	0	3.17515	1.69152	2.26508	0	1.17299	0	0	0	0.586493	0	1.39545	2.56457	5.52113	0	1.27411	0	3.17515	0	7.82665	0.163696	3.45829	0	0.586493	0	1.25388	0
-300	0	0	3.32848	2.52799	2.61913	0.303359	0	0	0	0	0.739111	1.17666	0	0.040448	0	0.748285	0	1.15276	0	1.27411	0	0.020224	0.163696	1.07187	1.03674	0.444926	0	0.303359	0	0	2.40087	0.424702	0	0.121343	4.31065	4.00433	0	0.910076	0.163696	1.07187	0	31.5291	3.38304	6.14807	2.40087	0.424702	0	2.65944	0
-250	0	1.61791	4.91087	4.5706	2.61913	1.37523	0	37.5962	0	18.7981	0.362115	0.761154	0	0	0	1.8606	0	1.94149	0	0.161791	0	0.46515	2.56457	2.08306	0	0.667389	0	0	0	0	2.51	0.161791	0	0	3.6013	1.82015	0	0.626941	2.56457	2.08306	0	0.546046	1.90978	4.38859	2.51	0.161791	0.654783	0.657277	0
-200	0	0.404478	4.63804	4.61105	0	1.09209	0	19.0307	0	9.51535	0.372036	1.00936	0	1.07187	0	2.97291	0	1.79993	2.07348	0.889852	0	0.546046	0.600217	3.84254	1.03674	2.08306	1.4187	0	0	0	0.545652	1.84038	0	0.586493	2.94652	3.23583	0	0	0.600217	3.84254	0	0.546046	6.275	3.86277	0.545652	1.84038	0.709348	1.02131	0
-150	0.436522	0	6.49326	1.11231	0.600217	1.67858	2.72826	0	1.36413	0	0.793676	0.939493	1.30957	0.950524	0	1.61791	0	1.17299	0.654783	0.121343	0	0	5.67478	2.50777	1.69152	0.404478	1.30957	2.32575	0	0.606717	0	0.020224	0	0.869628	0.054565	4.85374	0	0.808956	5.67478	2.50777	0	0	3.43761	3.82232	0	0.020224	0	0.121343	0
-100	2.29174	0	0	0.768509	3.32848	1.92127	0	0.242687	0	0.121343	0.238103	1.43774	1.4187	0.728061	0	1.63814	0	0.202239	0	0.546046	0	0	1.90978	6.61322	0	0.889852	0	1.71903	0	0.404478	0	0	0	0.566269	2.23717	4.34814	0	0.202239	1.90978	6.61322	0	0.141567	2.34631	3.78187	0	0	0.463804	2.42687	0
-50	0	0.020224	2.45544	2.77068	1.52783	1.29433	0	3.8021	0	1.90105	0.248024	1.7558	0	0.768509	0	1.31455	0	4.2268	0	0.46515	0	0.566269	0	3.96389	0	0.910076	0	1.0112	0	0	0	0	0	0	1.20043	2.58866	0	1.23366	0	3.96389	0	0.869628	4.31065	2.26508	0	0	1.06402	1.67858	0
0	0	1.4359	4.52891	2.75045	0	2.64933	0	0	0	0.252799	0.153775	0.821826	0	0.525822	2.61913	0.525822	1.90978	4.50993	0	0.444926	0	1.05164	2.40087	1.63814	1.69152	0.869628	0	0	0	0.020224	0	0	0	0.950524	2.01891	2.32575	0	1.05164	2.40087	1.63814	2.23717	0	4.36522	1.03142	0	0	1.20043	0.596605	0
50	0	0.566269	3.87413	1.79993	0.436522	3.05381	0	0	0	0.252799	0.257945	1.18402	0	0	0.10913	0.485374	0.818478	1.94149	0	0.566269	0	0.667389	0.327391	2.12351	1.03674	0.808956	0	0.970748	0	0.990972	0	0.667389	0	0.586493	0	0.808956	0	1.15276	0.327391	2.12351	0.491087	0	8.83957	2.16396	0	0.667389	0.736631	1.16288	0
100	0	0	6.82065	0.182015	2.29174	0.121343	0	0	0	0.111232	0.084328	1.11967	0	0.647165	0	0	3.65587	0.242687	0	0	0	0.748285	0	1.49657	0	0.748285	0	2.00217	0	0.161791	0	0.343806	0	1.05164	0	1.31455	0	0.606717	0	1.49657	0	0.141567	3.54674	4.83352	0	0.343806	0.6275	0.920188	0
150	0	0.283135	2.07348	1.65836	0	1.94149	0	0	0	0.899964	0	1.18769	0	0.36403	2.45544	1.33478	2.61913	0.626941	0	0.060672	0	0	0	1.94149	0	1.51679	0	1.71903	0	0.849404	0	0	0	0.707837	3.32848	2.56844	0	1.03142	0	1.94149	0	0.869628	3.81957	2.02239	0	0	0	3.62008	0
200	0	1.61791	7.25718	2.12351	0	1.07187	1.20043	0	0.600217	0	0	0.886175	0	0	0.272826	1.25388	2.6737	2.7909	0	1.55724	0	0.788732	2.40087	1.59769	0	0.202239	0	1.17299	0	0	0	0	0	2.44709	2.12804	2.99314	0	1.53702	2.40087	1.59769	0	0	3.98326	1.49657	0	0	0	5.56158	0
250	0	0.889852	5.56565	4.97508	0	1.51679	1.52783	0	0.763913	0.05056	0	1.63997	0	0.869628	0	2.46732	3.6013	1.63814	0	0.768509	0	1.09209	0.327391	2.85157	0	2.3662	2.12804	0.202239	0	0	0	1.71903	0	2.83135	0	2.00217	0	1.27411	0.327391	2.85157	0	0	2.45544	1.84038	0	1.71903	0	2.9628	0
300	0	1.88082	7.47544	6.67389	0	0.485374	2.23717	0.222463	1.11859	0.566269	0	1.40648	2.45544	0.141567	0	1.37523	3.81957	2.68978	0	0.647165	0	0.202239	2.29174	2.68978	0	2.42687	3.32848	0.82918	0	2.52799	0	0.384254	0	0.606717	3.71043	4.18635	0	1.09209	2.29174	2.68978	0	0.586493	3.38304	0.82918	0	0.384254	0	2.40665	0
350	0	0.384254	10.422	7.72553	2.61913	0	0.491087	1.29433	0.491087	1.54713	0	0.617749	0.272826	0	0	1.61791	2.07348	3.2965	2.61913	0	0	0.950524	0.436522	0.970748	0	0.262911	0	1.03142	0	1.94149	0	1.75948	0	0.9303	1.74609	2.32575	0	0.546046	0.436522	0.970748	0	0.424702	2.34631	2.30553	0	1.75948	0	4.00433	0
400	0	1.75948	5.1837	6.16829	0.10913	0	0	1.51679	1.36413	0.889852	0.456364	0.64165	0	0.808956	0	1.05164	0.654783	3.19538	0.10913	0.687613	0	0	0	0.990972	0	0	0	1.17299	0	1.90105	0	1.82015	0	0	0	3.27627	1.255	1.59769	0	0.990972	0	0	0	1.69881	0	1.82015	0.845761	2.8718	0
450	0	1.27411	4.74718	7.26038	0	0.384254	0	0	2.61913	1.23366	0.287708	1.11967	0	0.404478	0	0	3.71043	3.62008	0	0.323583	0	2.26508	0	1.03142	0	0	0	0.808956	0	0.788732	0.818478	0.950524	0	0.667389	1.20043	6.02672	1.47326	0.202239	0	1.03142	0	0.910076	0	1.7797	0.818478	0.950524	0.51837	4.46948	0
500	1.20043	0.566269	5.07457	5.44023	0	0.626941	0	0	2.18261	0.637053	0.079368	0.996487	0	3.23583	2.23717	0.626941	1.74609	2.3662	2.45544	1.21344	0	0.788732	0	2.30553	0	0	0	0.202239	0	0.9303	4.58348	0.444926	0	0.343806	3.9287	4.99531	0	1.05164	0	2.30553	0	0.10112	0	1.7797	4.58348	0.444926	0	5.29866	0
550	4.25609	1.13254	3.21935	7.68509	0	0	0	0.46515	1.58239	1.14265	0.168656	1.64181	0	1.39545	0.491087	0.384254	0	1.47635	0.600217	1.37523	0	0.990972	0	2.75045	0	0	0	1.31455	0	0.141567	0.054565	0.687613	0	0	0.982174	4.18635	0	1.25388	0	2.75045	0	0.444926	0	2.50777	0.054565	0.687613	0	3.76165	0
600	0	2.14373	3.87413	5.01553	0	0	0	0.546046	0.190978	1.28422	0.248024	1.11599	0	1.67858	0	1.88082	0	1.71903	2.40087	0.444926	0	0.910076	0	1.13254	0	0	0	2.52799	0	0.869628	0	0.323583	0	0.889852	2.07348	2.22463	0	1.45612	0	1.13254	0	1.03142	0	2.60888	0	0.323583	0.081848	1.57747	0
650	0	1.09209	1.0913	3.35717	0	0.910076	0	0	1.06402	1.07187	0.20834	0.878821	0	0.566269	0	2.16396	0	2.54821	0	0	0	0.10112	0	2.54821	0	0	0	0.444926	0	0	0.763913	1.21344	0	2.02239	0	3.2965	0	0.566269	0	2.54821	0	0.687613	0	3.23583	0.763913	1.21344	1.28228	2.84146	0.545652
700	0	0.121343	1.52783	2.46732	2.6737	0.10112	2.6737	0	1.63696	0.869628	0.287708	0.921107	0	0.768509	0	0	1.96435	2.56844	0	1.49657	0	0	0	4.34814	0	0.424702	0	0.768509	0	0	1.96435	0.808956	0	0.121343	0	1.7797	0	1.21344	0	4.34814	0	0.869628	3.11022	1.82015	1.96435	0.808956	0	3.01336	2.18261
750	0.163696	0.808956	9.27609	4.36836	1.52783	0.546046	7.6937	0	4.3925	1.27411	0.262905	0.805279	0	0.283135	0	1.07187	0.763913	0.788732	0	0.788732	0	0	1.0913	2.40665	0	0.586493	0	1.23366	0	0	0	1.88082	0	0.36403	0	0.080896	0	0.323583	1.0913	2.40665	0	0	4.8563	3.31672	0	1.88082	0	2.14373	0
800	2.56457	1.19321	4.69261	4.20657	1.255	0.626941	2.01891	0	2.23717	1.32467	0.381957	1.17299	0	0.970748	0	1.90105	0.10913	0.525822	0	0.748285	0	0	1.63696	0.808956	0	0	0	0.788732	0	0.262911	0	0.808956	0	0.647165	0	0.161791	0	0.424702	1.63696	0.808956	0	0.303359	7.74826	4.91441	0	0.808956	0	1.28422	0
850	0	0.020224	0.873044	5.44023	0	0.849404	1.255	0.343806	4.44707	0.647165	0.342273	1.16747	1.58239	0.485374	0.272826	0.060672	2.61913	0.485374	0	0.667389	0	0.808956	2.51	2.60888	2.6737	0.808956	1.20043	0	0	1.07187	0	1.4359	0	0.525822	5.40196	2.42687	0	1.39545	2.51	2.60888	0	1.23366	3.38304	2.20441	0	1.4359	0.300109	1.55724	0
900	0	1.13254	3.9287	4.50993	0	0	6.32957	1.61791	6.19315	1.08198	0.039684	1.35684	1.14587	0.525822	2.45544	0.141567	0	1.19321	0	0.343806	0	0.202239	1.52783	1.61791	0.054565	0.202239	1.52783	1.69881	0	1.88082	0	0.9303	0	0.485374	7.25718	1.63814	0	2.22463	1.52783	1.61791	0	1.05164	4.96544	5.46046	0	0.9303	1.06402	1.58758	0
950	2.07348	1.45612	4.96544	4.87396	0	0	1.85522	0.060672	1.85522	0.647165	0.2133	0.637972	0	0	0	0.869628	0	0.82918	0	0	0	0.869628	1.4187	1.71903	0	0.525822	0	1.88082	0	1.88082	2.29174	0.788732	0	0.222463	0.982174	3.07403	0	0.262911	1.4187	1.71903	0	1.49657	1.80065	3.78187	2.29174	0.788732	0	2.41676	0
1000	0.654783	1.69881	6.00218	2.34597	0	0.222463	1.96435	0.950524	0.982174	1.97183	0.188498	0.571785	0	0	0	0.141567	0	0.728061	0	0	1.74609	0.950524	0	0	0	1.27411	0	3.05381	0	0.970748	0.436522	0.990972	0	0.788732	0	3.35717	0	0.748285	0	0	0	1.19321	3.32848	4.59083	0.436522	0.990972	0	1.6887	0
1050	0	1.67858	6.60239	3.7212	0	0.788732	4.47435	1.03142	2.23717	3.75154	0.307549	0.849404	0	0	0	1.09209	0	1.82015	2.23717	0	0.982174	1.21344	0	0.748285	0	3.25605	0	1.45612	0	0.647165	0	0.242687	0	0	0.654783	1.47635	0	0	0	0.748285	0	1.57747	6.22044	5.27844	0	0.242687	0	1.4359	0
1100	0	0.808956	6.71152	2.48754	0	0	5.56565	0.040448	2.86467	1.23366	0	0.818149	0	0	0	0.788732	0	2.18418	0.491087	0	0	0	0	0.9303	0	2.2853	0	0	0	0.970748	0	0	0	0	3.765	2.18418	0	0	0	0.9303	0	1.23366	0.054565	7.34128	0	0	0	2.82124	0
1150	0	1.63814	14.5144	2.97291	0	0	5.34739	0.849404	3.95598	1.87071	0	0.744608	0	0.606717	0	1.63814	0	1.33478	1.20043	0.343806	0	0.889852	1.80065	0.910076	0	0.9303	0	0	0	0.707837	0	0	0	0.303359	6.65696	6.33008	0	0.808956	1.80065	0.910076	0.709348	0	4.58348	5.98628	0	0	0	2.94258	0
1200	0	1.45612	4.8563	3.59986	0	0	7.74826	0.161791	3.87413	2.21452	0	0.614071	4.63804	0.404478	0	3.11448	1.4187	0.849404	1.52783	0.667389	0	1.31455	1.80065	4.79307	0	0.82918	0	0	0	0.707837	0	0	0	1.07187	6.92978	6.73456	0	0.202239	1.80065	4.79307	2.01891	0.728061	6.22044	2.62911	0	0	0	4.11557	0
1250	0	2.54821	5.23826	4.55038	0	0	6.32957	0.869628	3.16478	1.92127	0.153775	0.709675	4.8563	0.626941	0	2.56844	1.30957	1.8606	0.491087	0	0	1.90105	1.85522	4.5706	0	1.09209	0	0.889852	0	0	0	0	0	1.41567	7.14804	4.32792	0	0.505598	1.85522	4.5706	0	0.283135	2.78283	3.66053	0	0	1.28228	3.50885	0
1300	0	1.53702	7.63913	4.71217	0	0	6.54783	1.29433	3.27391	0.647165	0.342273	1.29433	3.00109	1.07187	0	0.768509	0	5.09642	2.23717	0	0	1.92127	0	3.05381	0	0.9303	0	1.0112	0	0	0	0	0	0.242687	5.51109	3.92344	0	1.19321	0	3.05381	0	0	0.600217	2.50777	0	0	0.245544	2.31564	0
1350	0	0.384254	12.8228	2.38642	0	0	9.43978	1.61791	6.46598	0.808956	0	0.840212	3.54674	1.8606	0	1.53702	0	4.02456	0	0	0	1.05164	0	2.7909	0	0.788732	0	0.121343	2.12804	0.060672	0	0	0	0.384254	2.07348	3.23583	0	0.343806	0	2.7909	0	0	2.18261	2.26508	0	0	1.20043	1.4359	0
1400	0	0.82918	3.11022	2.34597	0	0	4.25609	0.36403	3.57402	0.182015	0.183538	1.46164	1.52783	1.21344	0	2.40665	2.12804	2.14373	0	0	0	0	0	4.24702	0	1.09209	0	0	0.600217	0.950524	1.03674	0.283135	0	0.626941	2.12804	3.05381	0	1.21344	0	4.24702	0	0.586493	1.20043	3.84254	1.03674	0.283135	0	2.2853	0
1450	0	0	0	2.2853	0	1.39545	5.62022	0.910076	3.71043	0.455038	0.064486	1.34765	4.25609	1.15276	0	2.71	0.600217	2.14373	0	0	0	0.202239	0	0.728061	0	1.69881	0	0	0	1.25388	1.69152	0.728061	0	0	3.9287	4.00433	0	1.41567	0	0.728061	0	0.424702	4.25609	4.44926	1.69152	0.728061	0	2.44709	0
1500	0	0.728061	0.381957	1.84038	0	1.0112	4.63804	0.323583	2.72826	0.46515	0.501008	0.785055	1.52783	0.707837	0	0.849404	0	1.29433	0	0	0	2.02239	1.47326	0.485374	0.818478	1.09209	0	0.687613	0	0.950524	0	0.283135	0	0.728061	6.32957	6.45143	0	0.384254	1.47326	0.485374	0	0	2.6737	4.40881	0	0.283135	0	2.60888	0.545652
1550	0	0.283135	4.8563	4.36836	0	3.6403	7.63913	1.69881	4.77446	1.355	0.972253	0.970748	6.65696	1.39545	1.80065	0.586493	0	3.68075	0.927609	0	0	1.41567	1.255	1.19321	4.20152	1.29433	0	2.16396	0	0.82918	0	0.728061	0	0.283135	7.03891	8.31203	0	0.384254	1.255	1.19321	0	0	1.69152	3.55941	0	0.728061	1.30957	2.26508	2.18261
1600	0	0	3.765	2.44709	0	2.83135	13.5322	0	7.22989	1.0112	1.15579	0.974425	0	0.323583	1.90978	0.060672	0	1.17299	1.80065	0.910076	0	0.424702	0.763913	2.66956	0.436522	0.10112	0	0.626941	0	0	0	0.647165	1.14587	0	7.20261	8.95919	0.927609	1.82015	0.763913	2.66956	0	1.0112	5.02	5.42001	0	0.647165	0.054565	2.21452	0
1650	0.491087	0.82918	3.9287	2.73023	1.30957	1.03142	12.2772	0	7.14804	0.202239	0.431561	0.612233	0	0.748285	1.74609	1.96172	0	0.990972	0	0.10112	0	1.65836	1.96435	6.06717	0	0.020224	0	0.566269	0	0	0	0.404478	1.58239	0	7.47544	1.92127	1.80065	0.82918	1.96435	6.06717	0	0	2.6737	3.19538	0	0.404478	1.255	0.525822	0
1700	2.23717	0.303359	4.25609	0.849404	1.4187	0.849404	10.2583	0.768509	7.53	0.535934	0.456364	0.990972	0	1.67858	0	0.46515	0	0	0	0	0	3.2965	0	1.19321	0	0.990972	0	0.384254	0	0	1.20043	1.92127	0	0.849404	4.31065	4.42904	0	0.849404	0	1.19321	0	0	5.29283	4.42904	1.20043	1.92127	1.20043	1.22355	0
1750	0	2.40665	4.63804	1.82015	0	0.384254	13.2048	0.242687	7.47544	0.98086	0.203379	1.18953	0	1.355	0	0.546046	0	0	0	0	0	0.910076	0	0.566269	0	2.54821	0	1.57747	0	0.586493	1.52783	0.060672	0	1.4359	9.98544	2.81112	0	1.4359	0	0.566269	0	0	8.45761	4.00433	1.52783	0.060672	0.272826	1.58758	0
1800	2.51	1.51679	6.32957	2.34597	0	0.990972	5.83848	0	4.99272	0	0.178577	1.06635	1.30957	0	0	0.82918	2.6737	0	0	0	0	2.85157	0	1.47635	0	4.79307	0	0.060672	0	1.49657	0	0.384254	0	0.748285	5.72935	1.29433	0	1.15276	0	1.47635	0	0	6.60239	3.11448	0	0.384254	0	2.12351	0
1850	0.218261	0	5.83848	0.849404	0	0	5.62022	0.46515	2.81011	0.353918	0.406759	1.0259	6.98435	0.262911	0	1.29433	0.054565	0	0.10913	0.626941	0	2.34597	0	1.63814	0.327391	1.75948	0	0.788732	0	2.93247	0	0.626941	0	0.849404	3.6013	1.57747	0	0.606717	0	1.63814	0	0.667389	4.69261	3.86277	0	0.626941	0	1.65836	0
1900	0	2.24485	5.94761	1.55724	0	0	0.654783	0.546046	0.327391	0.778621	0.515889	0.970748	2.61913	0.748285	0	0.910076	0.10913	0.36403	2.61913	0.748285	1.52783	1.05164	0	0.36403	3.6013	0.36403	1.90978	0.586493	0	0.121343	0	0	0	0.161791	5.40196	3.57963	0	0.46515	0	0.36403	0	1.8606	2.01891	0.849404	0	0	0	3.88299	0
1950	0	1.79993	6.4387	0.748285	0	1.59769	1.03674	0	0.51837	1.32467	0.362115	1.40832	0	1.37523	0	0	2.61913	1.69881	0	0.647165	1.47326	0.687613	0	0	1.52783	1.23366	0.818478	0.647165	0	0.9303	0	0	0	0.788732	3.6013	4.95486	0	1.84038	0	0	0	0.505598	1.80065	2.02239	0	0	0	2.60888	0
2000	0	0	3.27391	1.05164	0	0.424702	3.81957	0.687613	1.90978	1.1831	0.223221	1.19321	0.272826	0.728061	0	0.647165	0	2.56844	0	0.788732	2.45544	0.36403	0	0.82918	0	1.05164	0	0	0	0.525822	0	0	0	2.08306	5.94761	8.25136	1.0913	2.71	0	0.82918	0	0	3.16478	2.97291	0	0	0	2.29541	0
2050	0.654783	0.849404	4.14696	1.05164	0	0.990972	0.600217	0.323583	0.300109	1.71903	0.297628	1.07187	3.11022	1.82015	1.20043	0.36403	0	2.58866	0	0.222463	0	2.97291	0	1.19321	0	1.05164	0	1.13254	0	2.46732	2.45544	0.768509	0	1.49657	9.38522	3.76165	1.63696	1.05164	0	1.19321	0	0	2.29174	1.31455	2.45544	0.768509	0	1.95161	0
2100	4.80174	0.768509	5.23826	2.7909	0	1.03142	1.0913	0	0.545652	0.839292	0	1.44693	3.9287	0.728061	1.52783	0	0.272826	2.8718	0	0	0	1.03142	0	0.546046	0	1.355	0	1.73926	0	0.990972	0.272826	0.242687	0	0.687613	13.2048	6.75479	0	0	0	0.546046	0	0	0	4.50993	0.272826	0.242687	0	1.11231	0
2150	0	2.42687	0.982174	1.27411	0	0	9.43978	0.161791	5.04728	1.56735	0	0.750123	4.25609	3.43806	0	0	2.45544	0.020224	0.218261	0	0	0.748285	3.6013	0.82918	0	1.29433	0	0.161791	0.054565	2.71	0	0	0	0	3.765	6.45143	0	0	3.6013	0.82918	0	0	7.25718	2.50777	0	0	0	1.45612	0
2200	0	0	0	3.09426	0	0.728061	7.3663	1.67858	5.07457	1.24377	0	1.19505	2.07348	0	0	0	0	0.910076	2.51	0	0	0.262911	1.85522	2.06284	0	1.73926	0	0	2.6737	0.384254	0	0.950524	0	0	9.82174	4.30769	0	0	1.85522	2.06284	0	0	3.65587	3.07403	0	0.950524	0	1.355	0
2250	2.23717	0.586493	0	1.25388	0	0.283135	1.90978	0.182015	2.37359	1.41567	0	0.838373	0	0.020224	0	0.10112	0	1.11231	0	0	0	0.404478	0	1.55724	0	0.950524	0	0	0	0	0	1.07187	0	0	8.83957	4.81329	0	0	0	1.55724	0	0.808956	3.765	2.04262	0	1.07187	0	1.16288	0
2300	0.491087	2.38642	0	0.667389	0.10913	0	2.12804	0	2.10076	3.0437	0	0.575462	0	1.61791	0	0.910076	0	1.355	0	0	0	1.7797	0.982174	1.07187	0	1.65836	0	0.020224	0	0	4.20152	0.404478	0	0	12.8228	7.07837	0	0	0.982174	1.07187	0	0.202239	8.785	4.46948	4.20152	0.404478	0	1.42579	0
2350	1.14587	1.39545	0	0.707837	2.61913	0.667389	4.96544	0	5.32011	1.31455	0.649822	0.494567	5.23826	1.23366	0	1.8606	0.873044	1.67858	0	0	0	0.849404	1.74609	0.849404	0	0.424702	0	0.990972	0	0	2.72826	2.52799	0	0.707837	6.49326	7.34128	0	0	1.74609	0.849404	0	0	3.765	2.7909	2.72826	2.52799	0.954891	0.46515	2.51
2400	1.58239	0.687613	0	1.65836	0	0.343806	5.56565	0	4.88359	1.71903	0.446443	0.489051	2.94652	1.17299	0	0.546046	1.85522	1.65836	0	0.707837	0	0	0	0.36403	0	0.384254	0	0.606717	0	1.13254	1.255	0.10112	2.51	0.303359	6.82065	5.23799	0	0	0	0.36403	0	0	5.1837	3.51896	1.255	0.10112	0.409239	0.212351	0.218261
2450	0	0.080896	0	0.222463	2.51	0	3.00109	0	2.81011	2.65944	0.391878	0.816311	0	0.060672	0	1.13254	0	1.37523	0	1.90105	0	1.61791	0	3.37739	0	0.626941	0	0.404478	0	1.90105	0	0.444926	0.218261	0.647165	8.13022	3.13471	0	0.424702	0	3.37739	0	0	3.98326	1.17299	0	0.444926	0	0.990972	0
2500	0	2.04262	0	0.788732	0.218261	1.11231	0	0	1.85522	1.61791	0.471245	0.739092	0	0.950524	0	1.51679	0	0.586493	0	0.424702	0	1.41567	0	2.71	3.81957	0.687613	0	0	0	0	0.381957	0.606717	0	1.0112	9.11239	7.38173	0	0.586493	0	2.71	0	0.384254	5.62022	0.384254	0.381957	0.606717	0	1.28422	0
2550	0	1.90105	0	0	0	0.910076	0.654783	0	1.50054	0.778621	0.52085	0.946847	0	0	0	0	2.34631	0.505598	0	0	0	0.748285	0	0.788732	1.63696	1.51679	0	0.242687	0	0.566269	2.34631	2.10329	1.14587	0.36403	11.295	6.53232	0	1.31455	0	0.788732	0	1.37523	4.47435	0	2.34631	2.10329	0	0.161791	0
2600	2.23717	0.020224	0	0	0	0.728061	3.65587	0.869628	2.01891	0.849404	0	0.614071	0	0.728061	0	0	1.4187	2.12351	0	0.060672	0	1.11231	0	0.707837	0	0.82918	0	0.910076	0	2.32575	0	0.889852	1.58239	0	8.67587	7.66486	0	0.707837	0	0.707837	0	0.262911	2.61913	1.33478	0	0.889852	0	0.758397	0
2650	0.491087	0	0	0	0	2.30553	7.20261	4.2268	3.6013	4.12568	0	0.496405	0	1.61791	0	1.4359	1.69152	2.7909	0	1.79993	0	2.04262	0	2.56844	0	0.343806	0	1.63814	0	0.141567	0	0.808956	0	0	3.87413	11.0018	0	0.020224	0	2.56844	0	0	2.61913	2.02239	0	0.808956	0	0.758397	0
2700	0	0.222463	0	0	0	3.07403	5.94761	3.92344	4.71989	4.56049	0	1.23917	2.34631	1.69881	0	0.950524	0	1.75948	0	0.161791	0	3.59986	0	1.37523	0	1.71903	0	0.242687	0	0	0	1.79993	0	0.424702	6.92978	9.88949	0	1.96172	0	1.37523	0	0.788732	3.6013	4.77284	0	1.79993	0	0.252799	0
2750	0	1.90105	4.41978	1.39545	0	0.970748	5.40196	2.34597	3.68315	2.57855	0.431561	0.424702	2.29174	0.46515	0	0.647165	0	1.82015	0	0	0	0.586493	0	3.53918	0	1.51679	0	0	0	0	0	1.07187	0	0.82918	6.82065	5.92561	0	0.040448	0	3.53918	0	0.222463	1.96435	2.12351	0	1.07187	0.354674	0.535934	0
2800	0	2.00217	6.275	2.64933	0	0.121343	6.05674	3.19538	3.02837	2.50777	0.406759	0.785055	0.818478	2.12351	0	0	0	0.910076	0	0	0	1.7797	0	1.51679	0	0.990972	0	0	0	0	0	0.36403	0	1.8606	7.63913	10.3142	0	1.53702	0	1.51679	0	0	0	1.49657	0	0.36403	1.00946	0.222463	0
2850	0	2.46732	0.218261	1.98194	0	0.889852	6.54783	0.606717	3.27391	1.63814	0.153775	0.928461	0	1.11231	0	0.687613	0	1.05164	0	0	0.272826	2.00217	0	0.404478	0	1.09209	0.873044	0	0	0	0	0	0	0.9303	11.1313	5.86493	0	1.67858	0	0.404478	0	0	0	1.21344	0	0	0	0	0
2900	0	0.485374	3.43761	2.75045	0	0.343806	0.545652	0	1.44598	0.606717	0	1.28882	0.545652	0.343806	0	0.323583	0	2.24485	2.07348	0.060672	2.45544	0.687613	0	0.768509	0	1.73926	1.85522	0	0	0	2.51	0	0	0.910076	4.03783	5.54135	0	1.71903	0	0.768509	0	0	0.709348	2.46732	2.51	0	0.845761	0.060672	0
2950	0	0.647165	2.01891	3.8021	0	1.47635	6.38413	0.182015	4.03783	0.091008	0	0.724384	2.18261	0	0	0.262911	1.90978	2.18418	2.01891	0.950524	1.58239	0.869628	0	0.242687	0	0.687613	0	0	0	0	2.29174	0	0	1.11231	8.18478	2.18418	0	0.748285	0	0.242687	0	0	4.74718	1.94149	2.29174	0	0.51837	0.940412	0
3000	0	0.36403	0	1.51679	0	0.910076	11.677	1.7797	7.96652	0.889852	0.163696	0.79241	0.545652	0	0	0.748285	0.982174	2.12351	1.36413	0	1.14587	0.728061	0	0.768509	1.80065	1.41567	0	0	0	0	0.654783	0	0	0.889852	4.96544	3.31672	0	0.384254	0	0.768509	0	0	10.8585	2.14373	0.654783	0	0.272826	0.788733	0
3050	0	0.546046	3.27391	1.65836	0	0.9303	8.6213	1.51679	6.65696	0.758397	0.41668	1.48738	2.18261	0	0	0	2.56457	2.02239	0.873044	0	0	0.283135	0	2.00217	1.96435	1.8606	0	0	0	0	0	0	0	0.485374	0.436522	7.03792	0	1.37523	0	2.00217	0	0.990972	7.63913	3.2156	0	0	1.0913	1.1022	0
3100	0	1.27411	2.18261	2.54821	0	0.384254	5.51109	1.57747	4.44707	0.788732	1.24012	1.47818	0	0	0	0	0	2.12351	2.72826	0	0	1.33478	0	3.05381	1.69152	1.75948	2.40087	0	0	1.59769	0	0.586493	0	2.10329	7.31174	2.16396	0	1.55724	0	3.05381	0	0.020224	8.13022	0.525822	0	0.586493	0	1.15276	0
3150	0	1.41567	0.818478	3.31672	0	1.27411	0	0.323583	1.0913	0.161791	0.659743	1.43774	0	1.73926	0	0	0	0.728061	1.85522	0	0	0.404478	0	2.26508	0	0.606717	0.327391	1.0112	0.218261	0.424702	0	0.424702	0	1.31455	1.0913	0.9303	0	0.283135	0	2.26508	0	0	2.83739	0	0	0.424702	0	0.677501	0
3200	0	0.808956	1.90978	0.626941	0	1.90105	7.3663	1.65836	3.95598	0.82918	0.248024	1.15644	0	0.283135	0	1.25388	0	2.30553	0	0	0	0	0	0	0	0.424702	2.29174	0	2.51	0.586493	0	0	0	1.27411	2.07348	2.2853	0	1.07187	0	0	0	0	0.818478	0.9303	0	0	0.081848	1.33478	0
3250	0	2.02239	0	0	0	0.869628	10.04	0.040448	5.59294	1.34489	0.20834	1.28698	0	0	0	1.55724	0	0.384254	0	1.96172	0	0	0	0.444926	2.29174	2.52799	0.436522	0	0	1.90105	0	0.586493	0	0.404478	0	2.04262	0	0.768509	0	0.444926	0	0	4.52891	2.95269	0	0.586493	1.28228	1.11231	0
3300	1.0913	0	0	0	0	0.728061	6.92978	0.020224	5.62022	1.19321	0.644862	0.737253	0	0	0	0.323583	0	0.626941	1.03674	2.85157	0	0	0	3.55941	3.16478	1.21344	0	0.424702	0	0.546046	0	1.19321	0.218261	0.606717	0	2.00217	0	0.889852	0	3.55941	0	0	3.27391	1.17299	0	1.19321	0.600217	1.21344	0
3350	1.63696	0.990972	0	0.36403	0	2.14373	7.03891	1.59769	3.51946	1.19321	0.386917	0.981779	0	0.566269	0	0.910076	0	1.25388	1.69152	1.31455	0	0	0	3.84254	0	2.06284	0	1.33478	0	0	1.36413	0.950524	2.51	0.424702	2.72826	2.02239	0	0.121343	0	3.84254	0	0	4.8563	1.53702	1.36413	0.950524	0.763913	2.24485	0
3400	0	1.03142	0	0.647165	0	0.647165	6.1113	0.910076	3.05565	1.45612	0.684546	0.683936	0	1.0112	0	0.910076	0	0.768509	1.96435	1.23366	0	0.667389	0	1.7797	2.07348	0.262911	0	0.262911	0	0	1.36413	1.23366	0	0.586493	7.47544	3.7212	0	0.728061	0	1.7797	0	0.910076	0.709348	3.03359	1.36413	1.23366	0	1.00108	0
3450	2.12804	0.9303	0.491087	0	0	2.50777	4.31065	0.505598	2.61913	1.17299	0.128972	0.963394	0	0.525822	0	0.10112	0	0.10112	0.763913	1.51679	1.0913	1.0112	0	0.485374	0.654783	1.45612	1.52783	0	0	0	0.873044	0.080896	0	0	0.709348	3.15493	0	0.283135	0	0.485374	0	1.11231	0	0.485374	0.873044	0.080896	0	0.920188	0
3500	0.600217	1.90105	2.23717	0.667389	1.0913	1.13254	3.49217	0	3.57402	1.64825	0.178577	1.27227	0	2.12351	0	0	1.47326	2.10329	0	0.222463	1.63696	2.04262	0	1.82015	0	2.26508	1.20043	0.525822	0	0	1.85522	0	0	0.10112	0	4.83352	0	1.49657	0	1.82015	0	0	0	0	1.85522	0	0.136413	1.48646	0
3550	0	0.202239	2.23717	0.343806	3.54674	0.9303	2.72826	0	1.80065	0.950524	0	1.0259	0	1.84038	0	1.11231	1.255	3.07403	0	0.9303	0	0.889852	0	2.89202	0	0.323583	0	0.485374	0	0	0	0.202239	0	1.79993	3.49217	3.96389	0	1.49657	0	2.89202	0	0.485374	0	0.485374	0	0.202239	1.77337	1.29433	0
3600	2.6737	0	0.491087	0.970748	1.58239	0.748285	1.0913	1.57747	1.7188	1.45612	0.243063	1.49657	2.34631	0	0	0.910076	0	3.39762	0	1.09209	0	0.444926	0	3.03359	0	1.67858	0	0.950524	0	0.161791	0	0.808956	0.600217	0.121343	3.43761	3.70098	0	1.39545	0	3.03359	0	0.525822	0	0.687613	0	0.808956	0.818478	2.15385	0
3650	0.054565	0	2.83739	1.55724	1.96435	0.262911	0	0.444926	1.255	1.72914	0.778795	1.19137	0.381957	0	0	0	1.52783	1.4359	0	1.23366	0	0	1.03674	2.22463	0.163696	3.25605	0	0.9303	0	0.849404	0	0.546046	2.12804	0.323583	3.81957	4.26724	0	0.667389	1.03674	2.22463	0	0	0.327391	0.849404	0	0.546046	0	3.22571	0
3700	0.873044	0.687613	5.34739	0.505598	0	0	0.327391	0	1.82794	2.17407	0.466285	1.24285	0	1.13254	0	0.141567	1.20043	0.323583	0	1.71903	0	0.687613	1.69152	3.09426	2.56457	5.29866	0	1.49657	0	0	0	0.889852	0	2.71	2.07348	3.78187	0	1.31455	1.69152	3.09426	0	0	8.29391	0.323583	0	0.889852	0.709348	2.60888	0
3750	1.85522	1.33478	1.52783	0	0	1.31455	2.40087	0.768509	2.29174	2.7909	0.119051	0.729899	0	1.51679	0	2.3662	0	1.69881	0	0.849404	0	1.21344	0	1.67858	0	0.889852	0	1.4359	0	0	0	0.586493	0.218261	0.546046	1.80065	9.78837	0	1.25388	0	1.67858	0	0.242687	5.78391	1.92127	0	0.586493	0.654783	2.14373	0
3800	2.40087	0.242687	1.20043	0.586493	0	2.73023	1.85522	1.25388	2.42815	2.40665	0.128972	0.520306	0	0.384254	0	0.525822	0	0	0	1.94149	0	0.182015	0	1.05164	0	1.0112	0.654783	0.384254	0	1.55724	0	0	3.71043	0.46515	11.5678	9.60636	0	0.46515	0	1.05164	0	0.768509	4.58348	1.94149	0	0	0.245544	2.35609	0
3850	0.654783	1.7797	0	1.17299	0	0	0.982174	0.647165	1.82794	1.61791	0.029763	0.952362	0.163696	0	0	1.37523	4.25609	2.16396	0	1.33478	0	0.950524	0	1.33478	0.327391	1.51679	2.07348	2.44709	0	1.11231	0	0.242687	1.52783	0	11.2404	7.56374	0	0.970748	0	1.33478	0	0	0.10913	1.75948	0	0.242687	1.60967	4.38859	0
3900	2.40087	0	0	0.262911	5.07457	0	2.61913	0.36403	4.20152	2.85157	0.411719	0.740931	2.56457	0	0	2.3662	1.20043	3.27627	0	0	0	0	1.69152	1.07187	2.40087	1.4359	0	0.444926	0	0.36403	0	0.768509	0	0	7.42087	5.27844	0	0.384254	1.69152	1.07187	0	0.444926	2.12804	0.808956	0	0.768509	0.873044	2.15385	0
3950	0	0.46515	2.61913	0	0.381957	0	0	0	0	2.89202	0.451403	0.737253	0	0.808956	0	0.303359	0.491087	4.06501	0	0	0	0.990972	1.03674	0.626941	1.255	2.10329	0	0	0	0	0	0	0	0.9303	8.83957	3.96389	0	0.667389	1.03674	0.626941	0	0.566269	3.65587	1.33478	0	0	0	3.34706	0
4000	0	0.869628	5.83848	0.505598	0	0.141567	1.36413	0.950524	2.91924	1.11231	0.565494	0.676582	0.381957	0.748285	0	0.586493	2.23717	2.93247	0	0.566269	0	2.46732	0	0.950524	1.47326	0	0	0	0	0	0	0.040448	0	1.23366	6.82065	5.84471	0	0.707837	0	0.950524	0	0.9303	2.40087	0	0	0.040448	0	3.07403	0
4050	0	1.0112	3.87413	0.505598	0	1.57747	9.16696	1.90105	10.0946	3.53918	0.352194	0.981779	2.45544	1.47635	0	0.424702	2.51	2.2853	0	0.444926	0	2.52799	0	0.444926	0	2.38642	0	1.0112	0	0.910076	0	0.970748	0	4.30769	5.23826	7.68509	0	0.303359	0	0.444926	2.01891	0.222463	0	0	0	0.970748	0	1.67858	0
4100	0	1.61791	4.03783	0.667389	0	2.99314	1.69152	2.08306	3.46489	2.63922	0.173617	0.94317	3.54674	0	0	0	0.218261	2.54821	0	0	0	0.141567	0	0	0	1.67858	0	1.53702	0	0.606717	0	0	0	1.15276	4.41978	7.0177	0	0.910076	0	0	0.709348	1.15276	0	0.323583	0	0	0	2.2853	0
4150	0	0.080896	0	0.343806	0	0.343806	4.09239	0.728061	2.72826	0.546046	0	0.709675	1.80065	0	0	0	0	2.62911	0	0	0	0.950524	0	0.141567	0	2.20441	0	1.05164	0	1.15276	0	0	2.6737	0.46515	5.02	3.68075	0	0.161791	0	0.141567	0	0.728061	1.03674	0.687613	0	0	0	0.758397	0
4200	1.20043	0	3.98326	0	0	0.444926	1.58239	0.404478	2.01891	1.00108	0	1.10864	0	0.667389	0	0.323583	2.78283	1.33478	0	0	0	0	0	1.67858	0	2.60888	0	0.606717	0	0.788732	0	0.626941	0.054565	1.69881	1.20043	7.58397	0	1.69881	0	1.67858	0	0	1.69152	0	0	0.626941	0	1.00108	0
4250	1.80065	0.020224	4.03783	0	4.09239	3.2965	6.22044	0	3.71043	1.08198	0	0.976263	2.23717	0.606717	0	0.687613	2.6737	0.10112	0	0.586493	0	0.82918	0	0.202239	0	2.71	0	1.84038	0	1.31455	0	0.384254	0	1.33478	5.67478	7.42218	0	0.505598	0	0.202239	0	0.990972	0	0	0	0.384254	0	2.10329	0
4300	2.45544	0.990972	0.163696	1.57747	1.36413	2.52799	5.45652	1.63814	3.49217	1.45612	0.143854	0.823665	0.491087	0.748285	0	0.121343	0.436522	2.46732	0	0.424702	0	1.19321	0	0	0	1.55724	0	0.020224	0	0.283135	0	0	0	0.222463	10.6402	7.17949	0	0.768509	0	0	0	0.020224	0	0	0	0	0	1.34489	1.58239
4350	0	0.262911	0	0.444926	0	0.808956	2.78283	2.20441	2.29174	1.99205	0.10417	0.869628	0	0	0	0.889852	3.65587	2.04262	0	0	1.52783	0	0	0	0	0	0	0	0	0.505598	0	0	0	1.4359	3.98326	6.67389	0	0.707837	0	0	0	0.586493	0	0	0	0	0	1.51679	1.14587
4400	0	2.75045	0	0.788732	0	1.98194	3.11022	0.202239	2.15533	1.88082	0.148814	0.555238	0	0	0	0	1.36413	3.33695	0	0	1.20043	0	0	0	0	1.57747	0	0	0	0.505598	0	0	0	0.970748	3.11022	14.0758	0	0.303359	0	0	0	0.424702	0	0	0	0	0	0.546046	0
4450	0	0.424702	0	3.98411	0	0.040448	2.51	0.768509	2.48272	2.54821	0.099209	0.891691	2.45544	0	0	0.283135	0	0.849404	0	0	0	0	0	0	0	1.75948	0	0.748285	0	0	0	0	0	1.31455	7.25718	9.2221	0	0.808956	0	0	0	0.950524	0	0.566269	0	0	0	1.95161	0
4500	0	0.910076	5.12913	2.42687	0	0.424702	4.58348	0.242687	2.31902	2.10329	0	0.796087	3.00109	0.222463	0	0.728061	0	1.88082	0	0	0.381957	0	0	0	0	1.19321	0	0.262911	0	0	0	0	0	0.707837	10.9676	5.84471	0	2.14373	0	0	0	1.84038	0	1.13254	0	0	0	1.66847	0
4550	0	1.07187	3.05565	0.889852	0	2.85157	4.14696	0.242687	3.41033	0.667389	0.019842	0.588332	0.272826	0.788732	0	0.121343	0	0.990972	0.10913	0.161791	2.34631	0.424702	1.20043	1.29433	0	1.53702	0	0.9303	0	0	1.74609	0	0	0.404478	16.7515	6.69411	0	1.0112	1.20043	1.29433	0	0.242687	0	0.788732	1.74609	0	0	1.64825	0
4600	0	2.08306	0	0.82918	0	3.31672	2.56457	0.768509	1.28228	1.49657	0.228182	0.762993	2.45544	0	0	1.45612	0	1.47635	3.27391	1.71903	0	1.79993	1.52783	0.768509	0	0.505598	0	0.202239	0	0	0.982174	0	0	0	6.82065	7.30083	0	0.303359	1.52783	0.768509	0	0.222463	0	0.546046	0.982174	0	0	0.637053	0
4650	0.381957	4.5706	2.29174	0.687613	0	1.0112	7.80283	0.161791	3.90141	2.41676	0.401798	1.45061	0.163696	0	0	0.444926	0.054565	0	2.07348	0.141567	1.36413	1.65836	0	0.970748	0	3.11448	0	1.69881	0	1.73926	0	0.586493	0	0	2.61913	4.1459	0	0.788732	0	0.970748	0	1.4359	0	0.222463	0	0.586493	0	2.35609	0
4700	3.98326	15.4308	0.436522	1.45612	0	2.02239	0.218261	1.4359	1.44598	2.47743	0.590297	0.580978	2.56457	0.728061	0	0	4.09239	0	0	0.808956	2.78283	2.18418	0	0	0	2.04262	0	0.647165	0	1.33478	0	1.4359	0	0	2.61913	1.05164	0	0	0	0	0	0.36403	0	0.788732	0	1.4359	1.50054	2.25497	0
4750	1.0913	0.808956	0.982174	0.060672	0	1.84038	0.381957	2.7909	1.63696	3.49874	0	0.768509	0	0.283135	0	0.910076	1.30957	0	0	1.21344	1.30957	0	0	0	0	1.41567	0.218261	1.84038	0	2.52799	0	0	0.436522	0	6.82065	2.04262	0	0	0	0	0	0.869628	0.818478	1.21344	0	0	1.22772	2.30553	0
4800	0	0.748285	3.87413	0.020224	0	0.667389	5.12913	1.53702	3.87413	3.95377	0	0.748285	0	0	0	0.10112	0	0	0	0.182015	0	0	0	0.424702	0	0	2.51	1.75948	2.12804	0.748285	2.56457	0.161791	2.29174	0.566269	8.9487	6.73456	0	0.910076	0	0.424702	0	1.15276	1.90978	1.82015	2.56457	0.161791	0	3.48862	0
4850	0	1.96172	3.54674	1.49657	0	0.707837	4.8563	5.13687	3.21935	5.77393	0.183538	0.762993	0	0	0	0	0	1.96172	0	0.990972	0	0	2.45544	1.11231	0	0.768509	0	0.040448	2.23717	1.63814	0.163696	2.12351	0	3.90321	15.5511	5.90538	0	0.10112	2.45544	1.11231	0	0	2.12804	0	0.163696	2.12351	0.463804	2.22463	0
4900	1.58239	1.73926	3.54674	0.505598	0	0.303359	2.07348	1.67858	3.51946	1.65836	0.272826	0.978102	0	0.36403	1.30957	1.37523	0	3.17515	0	0.849404	0	0	0.272826	1.55724	0	2.18418	0	1.8606	1.0913	1.11231	0	0.748285	0	0.586493	5.34739	3.49874	0	0	0.272826	1.55724	0	0	0.600217	0.020224	0	0.748285	0.900326	0.232575	0
4950	1.14587	0.647165	3.81957	0	0	0	5.45652	1.39545	4.91087	2.72012	0.595257	0.674743	0	1.94149	1.4187	0.647165	0	1.94149	0	0	0	0	0	0.950524	0	2.54821	0	1.13254	0	0	0.927609	0.404478	0	0	9.76718	4.59083	0	0	0	0.950524	0	0.222463	0	0.990972	0.927609	0.404478	0.6275	0.808956	0
5000	1.30957	1.23366	3.65587	0.343806	0	0	6.275	0.060672	3.1375	0.525822	0.749032	0.720707	0	1.39545	0	0.667389	0	0	0	0	0	0	0	0.546046	0	1.79993	0	0	0	0	1.80065	2.02239	0	0	17.7883	5.48068	0	0	0	0.546046	0	0.788732	1.85522	0	1.80065	2.02239	0.736631	1.4359	0
[truncated: 19 more columns]

## Sheet: H3K4me3
Supplementary Table S5. Corrected values from H3K27me3, H3K4me3, H3K9m3 ChIP-seq data for LCL and RBLs in the 5000 bp window around the TSS of all miRNAS from our study
Histone	K4.RBL	K4.LCL	K4.RBL	K4.LCL	K4.RBL	K4.LCL	K4.RBL	K4.LCL	K4.RBL	K4.LCL	K4.RBL	K4.LCL	K4.RBL	K4.LCL	K4.RBL	K4.LCL	K4.RBL	K4.LCL	K4.RBL	K4.LCL	K4.RBL	K4.LCL	K4.RBL	K4.LCL	K4.RBL	K4.LCL	K4.RBL	K4.LCL	K4.RBL	K4.LCL	K4.RBL	K4.LCL	K4.RBL	K4.LCL	K4.RBL	K4.LCL	K4.RBL	K4.LCL	K4.RBL	K4.LCL	K4.RBL	K4.LCL	K4.RBL	K4.LCL	K4.RBL	K4.LCL	K4.RBL	K4.LCL	K4.RBL
Relateive Distance From miRNA-TSS	miR-551b	miR-551b	miR-34a	miR-34a	miR-155	miR-155	miR-193b	miR-193b	miR-365	miR-365	miR-21-3p	miR-21-3p	miR-146a	miR-146a	miR-18a	miR-18a	miR-18b	miR-18b	miR-130b	miR-130b	miR-486-5p	miR-486-5p	miR-151-3p	miR-151-3p	miR-222	miR-222	miR-627	miR-627	let-7g	let-7g	miR-497	miR-497	miR-342-3p	miR-342-3p	miR-708	miR-708	miR-29c	miR-29c	miR-151-5p	miR-151-5p	miR-140-3p	miR-140-3p	miR-335	miR-335	miR-195	miR-195	miR-101	miR-101	miR-26b
-5000	0	0.645054	0	0.227666	0	0.777859	0	1.53675	0	0.768373	1.76357	2.80788	0	3.62369	0	5.71062	0	0	0	0	5.50843	1.27114	0.957989	0.037944	9.57989	9.4102	0	1.1573	0	2.10591	0	0.17075	0	5.19838	0	0	4.90969	2.27666	0.957989	0.037944	0	0	36.5233	11.9335	0	0.17075	0	0.43636	0
-4950	0	0.796831	0	0	0	2.73199	0	0.075889	0	0.037944	2.19902	2.68197	0	2.5233	0	8.61337	0	0.682998	0	0	0	0.246638	5.02944	1.366	17.0043	4.28771	0	3.09246	0	2.16283	4.55045	1.42291	0	6.92484	0	0	2.15547	2.08694	5.02944	1.366	0	0.967581	14.1303	13.2615	4.55045	1.42291	0	0.588137	0
-4900	0	0.151777	0	1.32805	0	0.777859	0	0	0	0.256124	2.34054	3.18388	0	3.37705	0	6.41259	0	0.26561	0	1.30908	0.359246	0.986553	3.9517	0.493276	7.06517	5.78651	0	1.08141	0	1.7075	1.43698	1.25216	0	1.63161	0	0	7.78366	5.55885	3.9517	0.493276	0	0.929636	12.9328	10.5296	1.43698	1.25216	0	1.45137	0
-4850	0	0.284583	0	2.95966	0	0.929636	4.4307	0	4.31095	0.21818	2.50383	3.77029	0	3.09246	0	5.63474	0	0	0	0.588137	5.62818	1.55572	2.03573	0.379443	15.2081	7.45606	0	0	0	0.607109	0	0	0	6.79204	0	0.056917	3.11346	5.10351	2.03573	0.379443	0	0	13.8908	11.7058	0	0	0	1.60315	5.26894
-4800	0	1.61263	1.31723	1.87824	0	1.91619	1.55673	0	1.67648	0.142291	2.23168	2.79581	0.119749	2.97863	0	5.27426	0	0	0	0.815803	0	0.17075	0	0.720943	18.4413	7.85448	0	0	0	3.11144	0	0.569165	0	7.0197	0	0.891692	0.119749	2.5233	0	0.720943	0	0	10.7774	11.7817	0	0.569165	2.27522	0.189722	0.718491
-4750	0	0.474304	4.67019	1.68852	0	1.57469	0	0	0	0.588137	2.47118	2.10419	5.86768	6.07109	0	5.1794	4.1912	0	0	0.132805	0	0	0	1.25216	15.4476	6.58334	3.9517	0	0	4.51538	0	1.72647	0	0.948609	5.14919	0.948609	5.86768	1.4988	0	1.25216	3.9517	0.948609	12.4539	5.8624	0	1.72647	0.718491	0.275096	0
-4700	0	2.44741	0	0.682998	0	3.41499	0	0	0	0.21818	1.78534	2.39049	0	6.50746	4.55045	2.3146	1.79623	0	0	0.056917	0	0	0	3.16835	11.0169	7.98728	2.03573	0	1.67648	2.88377	0	1.4988	0	8.19598	0.83824	1.59366	4.31095	3.32013	0	3.16835	2.03573	0	2.87397	8.74617	0	1.4988	0	1.12884	0
-4650	0	0.87272	0.239497	0.682998	0	2.59919	0	0	0	0	1.79623	2.84755	0	3.18732	1.43698	3.83238	1.67648	0	0	0.891692	0	0	0	0.17075	8.6219	8.55645	0	0.626082	4.31095	1.66955	0	0	1.91598	10.0173	0	0.929636	1.67648	4.49641	0	0.17075	0	0	0	5.88137	0	0	0	0.493276	0
-4600	0	0	5.74793	2.48535	0	1.89722	0	0	0	0	3.38562	3.93241	0	6.75409	0	3.62369	4.31095	0.626082	0	0.626082	0	0.227666	0	0.853748	24.788	9.7517	0	0.322527	0	0.493276	0	0	4.07145	5.82446	0	1.21422	2.99371	4.17388	0	0.853748	3.35296	0	4.67019	4.49641	0	0	2.81409	0	0
-4550	3.23321	0	0	0.626082	0	2.35255	0	0.113833	0	0.056917	4.49601	3.68922	0	9.65684	0	3.18732	0	0.322527	0	0.322527	0	0.720943	0	0.094861	14.9686	11.8576	0	0.056917	0	1.04347	0	0	0	5.50193	0	1.00553	7.06517	5.14146	0	0.094861	2.63447	0	1.31723	6.12801	0	0	0.179623	0.151777	0
-4500	8.74165	0	0	0	0	3.05452	0	1.61263	0	0.806317	3.13523	4.15663	5.86768	5.21735	0	5.25529	3.11346	0	0	0.094861	0.478994	0	0	0.891692	29.2187	14.6655	0	1.32805	0	1.23319	0	0	0	2.80788	0	0	1.91598	5.02763	0	0.891692	0	1.68852	0.478994	8.10112	0	0	0	2.03951	0
-4450	0	0	0	0.132805	0	0.284583	0	0.17075	0	0.43636	2.24256	4.40672	0.119749	5.19838	0	10.6054	2.87397	0.360471	2.99371	1.80236	5.50843	0.360471	0	1.00553	13.0526	11.8576	0	1.76441	0	2.35255	0	0	3.23321	5.97623	0	0	0	8.46159	0	1.00553	0	0.208694	5.50843	2.06797	0	0	0.239497	1.87824	0
-4400	0	0	0	2.76994	0	0	0	0.645054	0	0.92015	1.05597	5.09144	0	2.76994	0	8.13906	0	1.53675	2.99371	4.0221	0	0.588137	0	1.1573	11.3761	16.8852	0	1.95413	0	0.113833	0	0	2.75422	6.69718	0	0	0	4.66715	0	1.1573	0	0.739915	0	1.78338	0	0	4.37082	0.939123	0
-4350	0	0	0	2.16283	0	0	0	0.303555	0	0.43636	1.46964	3.88585	0	2.06797	0	3.56677	0	1.42291	0	0.720943	0	0.588137	0	0.777859	11.8551	10.5865	0	0.588137	0	0.739915	2.15547	0	0	3.32013	0	0	0	3.90827	0	0.777859	0	0.208694	0	3.85135	2.15547	0	1.37711	1.11936	0
-4300	0	0	0	0.626082	0	0.474304	0	0	0	0.607109	3.02637	3.45639	0	9.71375	0	4.59127	1.79623	0.474304	0	1.78338	0	0.360471	0	0.910664	11.3761	7.19045	0	0	0	0.208694	3.83195	0	0	7.34223	0	0.777859	0	3.79443	0	0.910664	0	0.246638	0	1.42291	3.83195	0	1.55673	0.739915	0
-4250	0	0.607109	0	0.910664	0	0.474304	0	0	2.69434	0.132805	1.72002	4.20492	3.9517	4.68613	0	4.78099	4.1912	0.056917	0	4.55332	0	0	0	0	13.8908	6.2039	0	0	3.9517	0	0	2.39049	0	6.64026	0	0.17075	0	4.0221	0	0	0	0.70197	0	0.037944	0	2.39049	1.43698	0.48379	0
-4200	3.9517	1.51777	0	0.986553	5.62818	0.246638	0	0.720943	0.299371	2.00156	3.52714	3.54435	2.03573	2.95966	0	8.61337	0	0.891692	0	0.910664	0	0.17075	0	0.531221	21.6745	8.87898	0	0.720943	2.03573	0	2.63447	1.38497	0	3.24424	0	0	0	3.11144	0	0.531221	0	0	0	0.929636	2.63447	1.38497	0.359246	0.958095	0
-4150	2.03573	1.30908	0	0.43636	6.34667	1.65058	0	0.227666	0	1.24268	1.80712	3.82031	1.79623	3.98416	0	10.0363	0.718491	1.76441	0	0.341499	0	0.777859	4.78994	2.39049	10.7774	8.40467	0	1.47983	0	0	3.35296	2.73199	0	2.29563	8.26265	0.018972	1.67648	2.76994	4.78994	2.39049	0	0	0	0	3.35296	2.73199	2.63447	1.4988	0
-4100	0	0.360471	0	1.17627	0	0.379443	0	0	0	0.009486	2.86308	3.66508	4.1912	4.0221	0	6.56437	5.26894	2.16283	8.3824	0	0	0	1.19749	1.82133	11.1366	8.53748	2.15547	1.65058	5.02944	0	0	2.03002	0	1.89722	9.69964	1.38497	4.31095	2.049	1.19749	1.82133	0	0	0	0	0	2.03002	0	1.05296	0
-4050	0	1.57469	0	1.89722	5.14919	0.569165	0	0	0	0.464818	2.14459	3.039	0	6.31773	0	12.4457	0	4.81893	3.59246	0	0	0	2.99371	0	13.0526	5.80549	9.81938	1.34702	0.957989	0	0	0.417388	5.02944	3.49088	0	1.97311	0	0	2.99371	0	0	0	0.718491	0	0	0.417388	0	0.426874	8.26265
-4000	0	0.322527	0.478994	1.89722	0.83824	1.0245	0	0	0	0	1.56762	3.50985	5.50843	4.09799	3.23321	17.5682	3.47271	1.97311	0.239497	0	0	0	2.99371	0	3.9517	7.83551	0	2.37152	0	0.189722	2.27522	2.88377	3.11346	4.62921	0	1.42291	0	1.76441	2.99371	0	0	0	5.26894	0	2.27522	2.88377	1.55673	1.20473	3.71221
-3950	0	0.929636	5.50843	2.1818	0	0.87272	0	0	0	0	1.24103	3.39429	0.478994	9.18253	6.94542	19.7121	2.51472	0.815803	5.74793	0	0	0	0	0	2.99371	4.64818	2.27522	1.0245	0	2.049	3.71221	3.32013	3.83195	4.11696	0	0.891692	0	0.132805	0	0	0	0.569165	0	0	3.71221	3.32013	1.67648	0.313041	2.63447
-3900	0	0.018972	0	0.986553	0	0.26561	0	0	0	0	3.9517	3.72027	0	13.0718	13.1723	17.1319	6.70592	1.57469	0	0.322527	0	0	2.15547	0.474304	13.5316	5.82446	3.71221	2.90274	0	0.607109	0	3.62369	0	4.85688	0	0	0	0	2.15547	0.474304	1.43698	0.379443	0.598743	0	0	3.62369	2.75422	0.350985	16.0463
-3850	0	0	0	1.65058	0	2.9976	0	0	0	0	2.15547	3.62713	0	8.80309	14.8488	20.3192	10.2984	3.6806	0	0.891692	0	0.834776	3.83195	2.16283	10.4181	5.12249	0	2.61816	0	1.53675	0	4.91379	0	2.94069	0	0	0	0.26561	3.83195	2.16283	6.10718	0.891692	5.38869	0	0	4.91379	1.49686	0.664026	9.69964
-3800	0	0	0	1.97311	0	2.01105	0	0.455332	0.658617	0.227666	1.80712	3.16835	0	7.24737	9.10089	15.2347	7.06517	7.15251	0	0.682998	0	0.113833	0	0.967581	0	2.71302	0.478994	1.95413	4.67019	0.777859	0	4.78099	0	2.92171	0	0	0	1.40394	0	0.967581	4.4307	0.227666	5.50843	0	0	4.78099	2.45485	0.891692	1.55673
-3750	0	0.588137	0	4.98968	0	2.95966	0	0.493276	2.3351	0.70197	2.36231	2.64058	0	5.63474	13.6513	20.3382	14.6093	7.09559	0	1.25216	4.07145	0	0	0.607109	0	2.59919	5.50843	0.056917	1.31723	2.14385	0	6.14698	0.957989	4.45846	0	0	6.46642	0.531221	0	0.607109	0	1.29011	0.478994	0.493276	0	6.14698	2.87397	1.53675	0
-3700	0	0.360471	3.9517	1.47983	0	0.303555	0	0	0.898114	0.493276	2.80865	2.5095	0	5.33118	11.6156	25.9539	14.7291	3.45294	0	3.45294	6.70592	1.23319	0	0.531221	0	4.98968	1.55673	0.512249	3.59246	1.59366	0	3.07349	5.02944	3.45294	0	0	10.2984	1.38497	0	0.531221	0	0.43636	0	0.834776	0	3.07349	2.15547	0.910664	0
-3650	0	0.645054	2.03573	4.76201	0	0.360471	0	0.018972	2.0956	0.009486	2.26434	3.0321	0	5.35015	12.5736	25.1571	7.18492	3.98416	0	0.948609	1.19749	0.664026	0	0.493276	1.31723	1.17627	4.4307	1.38497	2.39497	1.40394	0	4.00313	2.75422	1.55572	0	0	7.18492	2.61816	0	0.493276	2.63447	0	4.31095	0.569165	0	4.00313	0	0.806317	4.4307
-3600	0	0.834776	0	3.09246	0	0.70197	2.87397	0.929636	1.43698	0.464818	2.42763	2.97691	0	6.48848	40.1158	20.4899	17.8425	4.19285	0	0.986553	5.74793	0	0	0.455332	13.4118	2.58021	0.239497	1.13833	0	1.08141	0	4.00313	3.23321	2.9976	0	0	0	5.88137	0	0.455332	3.35296	0	1.67648	0.891692	0	4.00313	0	0.531221	1.55673
-3550	0	2.82685	0	5.80549	0	1.25216	8.74165	0	4.37082	0.464818	3.20055	3.4926	0	7.45606	19.2795	18.3271	15.2081	2.8648	0	0	2.63447	1.13833	0	0	5.38869	2.14385	5.74793	1.44189	0	1.34702	0	0.777859	1.19749	3.73752	0	0	1.79623	4.55332	0	0	5.38869	0.132805	0	0.929636	0	0.777859	0	0.768373	0
-3500	0	0.43636	0	6.58334	0	3.09246	0.359246	0	0.179623	0.009486	2.09016	3.25286	0	6.96279	17.3635	13.9256	14.9686	4.61024	0	0	3.59246	0.758887	4.31095	0	10.6576	2.23872	4.07145	0.43636	0	3.01658	0	0	4.78994	3.32013	0	0	4.1912	5.50193	4.31095	0	3.9517	0.815803	0	1.0245	0	0	0	0.332013	0
-3450	3.59246	1.19525	2.39497	4.19285	0	0.929636	0	0.569165	0	0.588137	1.15394	3.80133	0	8.7272	15.6871	19.3896	26.8237	4.06004	0	0.758887	0	0	2.87397	0.43636	5.14919	4.8379	1.91598	1.93516	0	0.379443	0	1.17627	0	3.2063	0	0	0	5.1794	2.87397	0.43636	2.63447	0	0	0.910664	0	1.17627	0	1.68852	7.54416
-3400	2.39497	0.70197	3.59246	1.27114	0	2.63713	0	0.493276	1.25736	0.417388	2.43852	4.12041	0	2.5233	18.561	11.2884	26.7039	3.07349	0	0.189722	0	0	4.78994	0.512249	3.9517	2.40947	0	3.07349	0	0.26561	0	3.32013	0	3.14938	0.718491	0.189722	1.55673	4.3636	4.78994	0.512249	0	0.815803	0	1.42291	0	3.32013	0	1.41343	16.1661
-3350	0	1.29011	0	2.6561	0	0.512249	0	0.910664	1.73635	0.455332	4.32184	5.03108	0	6.29876	1.43698	11.1556	5.50843	2.06797	0	0	5.74793	0	2.63447	1.38497	8.02315	2.21974	0	1.46086	4.67019	2.049	5.38869	3.24424	0	2.46638	5.26894	1.7075	4.4307	5.99521	2.63447	1.38497	0	1.08141	0	1.53675	5.38869	3.24424	4.61032	0.958095	17.0043
-3300	0	2.16283	0	3.60471	0	0	0	0.87272	0	0.578651	4.63754	6.22632	0	3.87032	3.9517	9.46711	0	1.80236	0	0	0.239497	0	6.46642	1.29011	4.07145	6.6782	0	1.27114	1.31723	0.948609	0.598743	2.10591	0	9.31534	0	1.66955	4.78994	8.40467	6.46642	1.29011	0	0.227666	0	1.00553	0.598743	2.10591	4.13133	0.531221	24.6682
-3250	0	1.29011	0	3.79443	0	0.26561	3.11346	0.739915	1.55673	0.967581	3.0046	4.23942	5.50843	4.15491	7.78366	3.45294	0	4.51538	0	0	0	0	3.35296	0.17075	5.26894	4.68613	0	0.626082	0	2.40947	0	2.94069	1.19749	7.93037	0	0.227666	1.19749	5.0466	3.35296	0.17075	0	0.720943	0	1.11936	0	2.94069	4.13133	0.815803	21.5547
-3200	0	0.891692	1.07774	3.52882	0	0.682998	6.46642	1.1573	3.23321	1.35651	5.79148	5.04142	0.478994	1.93516	0.239497	1.87824	11.8551	5.36912	0	0	0	0	5.50843	0	10.5379	6.73512	0	0.834776	0	3.92724	0	4.62921	4.78994	9.0687	0	0	5.62818	3.41499	5.50843	0	0	0	0	0.645054	0	4.62921	4.25107	1.96362	26.4644
-3150	0	0.720943	15.6871	6.79204	0	0.796831	2.39497	0.626082	1.19749	0.692484	5.68261	4.26184	0	3.03555	10.2984	3.32013	10.4181	3.96518	0	0	0	0	0	0.208694	4.07145	7.79756	0	1.95413	0	2.10591	0	3.45294	4.07145	4.28771	0	0.303555	7.66391	5.57782	0	0.208694	0	0	0	2.049	0	3.45294	6.82567	0.531221	29.9371
-3100	0	2.6561	1.19749	6.10904	1.43698	1.27114	0	1.08141	0	1.00553	4.5831	4.75167	0.957989	5.12249	18.3215	4.8379	14.6093	6.10904	0	0	0	1.99208	0	1.68852	6.94542	3.92724	1.55673	1.66955	0	0.626082	6.22693	1.08141	1.91598	0.815803	0	0.645054	4.67019	5.42604	0	1.68852	0	0	2.75422	1.63161	6.22693	1.08141	0	1.64109	19.519
-3050	0	2.37152	0	6.65923	4.55045	0.777859	0	0.189722	2.57459	0.863234	3.70132	6.31601	5.02944	2.46638	2.99371	3.07349	23.351	7.05765	0	0	3.11346	1.47983	0	0.113833	7.78366	8.68925	10.4181	0.284583	0	1.76441	5.74793	3.71855	0	0.132805	0	0	0	5.33118	0	0.113833	0	0	3.23321	2.01105	5.74793	3.71855	2.81409	1.26165	26.1052
-3000	0	0.682998	0	6.81101	0	0.208694	2.87397	0.227666	1.8561	0.758887	2.20991	6.28151	0	3.6806	12.3341	4.68613	20.3573	8.74617	0	1.23319	8.86139	0.322527	0	0.834776	8.74165	4.13593	0	0.303555	0	1.08141	0	3.71855	0	0	0	0.531221	0	11.5161	0	0.834776	0	2.16283	0	0.967581	0	3.71855	0.179623	0.616596	15.5673
-2950	0	0.26561	0	9.4102	0	1.17627	3.11346	0.720943	1.55673	0.379443	2.71067	7.24047	0	3.75649	16.5253	3.01658	37.0023	8.87898	0	2.95966	4.90969	1.40394	0	0	2.99371	4.32566	9.93913	1.42291	0	1.06244	0	1.4988	0	2.92171	0	1.51777	0	14.7983	0	0	5.50843	0.682998	0	1.00553	0	1.4988	0	1.74544	18.9203
-2900	0	0.227666	3.23321	5.69165	1.43698	1.95413	0	0.132805	0	0.066403	4.94235	7.68028	0	4.34463	8.6219	6.6782	8.1429	10.7382	1.67648	0.550193	1.07774	0.493276	0	0	9.46014	4.55332	2.03573	0.17075	3.9517	1.78338	0.957989	2.90274	1.67648	8.67028	4.78994	0.796831	2.87397	12.1991	0	0	0.478994	0	0	1.59366	0.957989	2.90274	0	1.95413	31.1346
-2850	0	0.891692	2.75422	4.85688	4.55045	0.455332	0	3.07349	0	1.84979	3.62512	7.41812	0	6.69718	23.5905	4.62921	16.7648	11.4782	4.31095	1.29011	5.74793	0	0	0	10.7774	4.0221	0	0.948609	3.9517	0.17075	6.58617	3.35807	15.0883	14.969	7.18492	1.63161	3.11346	14.7983	0	0	0	0.815803	0	2.12488	6.58617	3.35807	0	0.379443	14.8488
-2800	0	0.777859	0	2.39049	4.78994	0.474304	0	0.588137	0	0.455332	3.09169	6.24357	0	3.96518	12.3341	6.29876	16.8845	7.0197	0	2.63713	0.239497	0.929636	0	0	12.4539	3.16835	0	1.11936	4.07145	0.777859	6.94542	0.967581	5.86768	15.5382	0	0.26561	0	19.3516	0	0	0	0.474304	0	2.54227	6.94542	0.967581	3.17334	0.341499	11.8551
-2750	0	0.607109	8.74165	5.74857	1.19749	0.474304	0	0	0	0.113833	4.37627	6.84895	0	2.3146	2.75422	7.17148	8.26265	3.64266	3.47271	0.815803	0	0.967581	0	0	16.1661	4.51538	0	1.72647	0	0	4.1912	2.29563	14.4896	14.7603	0	0.26561	4.1912	18.8014	0	0	0	0.607109	3.83195	1.97311	4.1912	2.29563	5.86768	1.32805	6.46642
-2700	0	0.398416	3.23321	5.74857	0	0	0	0.246638	2.39497	0.768373	3.26587	8.00626	0	1.76441	0	3.32013	2.87397	2.92171	2.51472	0	0	0	0	0.834776	2.51472	5.80548	0.83824	0	0	0	7.54416	3.22527	12.5736	11.1746	0	1.55572	7.78366	19.8828	0	0.834776	0	0	2.15547	0.588137	7.54416	3.22527	4.4307	4.14542	11.6156
-2650	0	1.32805	3.47271	6.50746	0	0.70197	5.38869	1.30908	3.29309	0.844262	3.34207	8.87035	0	2.3146	5.50843	3.35807	13.2921	2.8648	0	0	0	0	0	0.360471	10.4181	6.27979	5.14919	0.777859	0	0.664026	3.71221	1.08141	16.0463	12.1422	0	0.474304	4.55045	24.569	0	0.360471	0	0	0	1.53675	3.71221	1.08141	6.58617	4.45846	6.94542
-2600	0	0.512249	3.35296	4.34463	0.359246	3.03555	0.598743	1.51777	0.299371	0.758887	4.00613	7.02143	4.67019	0.056917	3.11346	2.88377	28.0212	4.47743	0	0	3.11346	0	0	0.70197	9.57989	4.7051	0	1.11936	0	0.284583	0	2.94069	2.99371	12.4837	0	1.27114	9.93913	20.1105	0	0.70197	0	0	0	1.61263	0	2.94069	8.56202	5.81497	5.02944
-2550	0	0	5.38869	3.92724	5.62818	0.056917	0	0.853748	0	1.48931	2.51472	8.06317	1.31723	0	15.3278	4.24977	10.7774	3.81341	0	1.53675	2.87397	0.417388	0	0.189722	6.70592	2.9976	0	0	0	0	0	2.61816	7.54416	10.1311	0	1.17627	6.94542	20.5089	0	0.189722	0	0	0	1.61263	0	2.61816	10.8971	6.09007	5.86768
-2500	0	0.322527	5.74793	3.96518	0	0	0	1.93516	0	2.15334	3.78841	8.41157	0	0	13.0526	1.97311	9.93913	2.73199	0	1.91619	0	1.38497	0	2.23872	8.86139	6.01418	0	0	0	0.151777	0.957989	0.682998	2.99371	9.52403	0	0.796831	5.74793	21.2299	0	2.23872	4.31095	0	0.83824	1.47983	0.957989	0.682998	24.6682	9.36277	9.46014
-2450	0	4.11696	0	4.85688	0	0	0	2.46638	0	1.35651	9.15532	8.10457	0	0.246638	16.2858	3.3391	7.06517	1.47983	0	1.80236	0	0.986553	0	1.55572	0.359246	6.58334	2.27522	2.5233	0	0.796831	5.02944	1.59366	14.4896	15.026	0	1.55572	23.351	23.6393	0	1.55572	1.67648	0.113833	5.14919	0.853748	5.02944	1.59366	18.0222	8.49953	24.6682
-2400	0	1.25216	1.91598	2.40947	0	1.06244	0	0.360471	0	0.180236	6.50997	7.55782	0	2.29563	1.43698	11.4402	5.86768	2.46638	0	2.94069	0	1.00553	10.1786	0.758887	0	4.26874	3.71221	2.01105	2.99371	0	5.62818	1.51777	6.34667	14.8173	0	0.87272	15.3278	18.8204	10.1786	0.758887	0	1.23319	0	2.33358	5.62818	1.51777	17.124	5.23632	10.7774
-2350	0	1.29011	4.07145	1.00553	0	1.78338	0	2.23872	0	1.11936	3.75575	7.77169	0	0.815803	5.14919	6.58334	4.78994	4.09799	0	4.8379	0	0.948609	7.78366	0.474304	1.67648	4.8379	0	2.33358	2.99371	0.777859	6.34667	1.38497	13.8908	24.3413	0	0.569165	5.98743	18.5358	7.78366	0.474304	0.478994	0.739915	3.11346	1.21422	6.34667	1.38497	12.9927	11.5825	21.0757
-2300	0	1.74544	4.31095	3.07349	0	0	0	0.455332	1.73635	0.227666	3.09169	7.09042	0	3.83238	10.5379	5.12249	5.26894	2.42844	2.51472	7.0197	0	0	0	1.87824	18.082	7.43709	0	2.67508	0	0.550193	2.27522	2.23872	22.5127	24.0377	0	0.018972	3.71221	14.8932	0	1.87824	11.4959	0.758887	2.87397	0.379443	2.27522	2.23872	9.28051	8.50902	0
-2250	0	0.758887	1.67648	2.76994	0	0.569165	0	0	2.63447	0	3.76664	7.16458	0	3.83238	5.98743	13.5841	20.3573	2.95966	3.47271	11.1367	0	0.341499	0	0.739915	4.1912	7.79756	0	1.59366	0	0.569165	3.71221	1.53675	20.3573	30.3555	0	0.948609	4.67019	14.9501	0	0.739915	0	0.70197	0	0.87272	3.71221	1.53675	12.8131	9.94142	8.02315
-2200	0	0	0	3.32013	0	1.32805	0	0	1.61661	0.398416	3.3203	5.09317	2.87397	5.74857	16.2858	12.0473	17.124	2.82685	4.1912	11.0039	0	2.29563	3.83195	0.70197	0	9.23945	0	1.8403	0	0	0	2.9976	43.828	29.8432	0	0.929636	3.59246	7.19045	3.83195	0.70197	0	0.246638	0	3.22527	0	2.9976	10.8971	9.18253	14.1303
-2150	0	0	0	4.7051	0	0.398416	0	0	2.81409	0.075889	5.04033	4.6982	8.98114	4.87585	24.6682	6.6782	13.5316	4.32566	7.78366	16.8473	0	2.01105	2.15547	0.796831	0	4.07902	0	0.303555	5.14919	0	0	5.84343	21.0757	23.7721	0	0	5.62818	5.48296	2.15547	0.796831	0	0	0	2.54227	0	5.84343	12.2742	9.93193	23.7102
-2100	0	0	0	4.07902	0	1.53675	0	0	0.179623	0.540707	2.51472	6.58162	0.119749	6.41259	12.5736	6.94381	10.7774	2.27666	2.87397	15.9746	4.90969	1.04347	0	1.10039	0	3.81341	0	0.018972	0.83824	0.682998	3.47271	5.19838	28.2607	31.4369	0	0.43636	2.99371	7.47504	0	1.10039	0	0	0	0	3.47271	5.19838	12.5137	9.65683	17.7228
-2050	0	0	0	3.26321	0	1.8403	0	0	0	1.08141	5.3778	7.85275	0	8.95486	12.4539	6.84895	13.8908	2.21974	10.2984	10.909	1.07774	0	0	0	0.957989	7.5699	0	0.929636	0	1.17627	3.23321	3.32013	59.8743	33.1823	0	1.46086	10.1786	9.84656	0	0	0	0	3.23321	0	3.23321	3.32013	21.9739	13.4608	28.6199
-2000	0	1.30908	0	1.78338	0	0.132805	0	0.739915	1.13761	1.03398	4.57222	9.3826	0	6.45054	12.5736	2.27666	11.6156	4.79996	19.998	11.4023	0	0.796831	0	1.44189	10.5379	6.98176	0	0	0	1.10039	5.26894	4.11696	21.3152	38.7032	2.27522	0.208694	9.81938	8.44262	0	1.44189	0	0	2.75422	0.607109	5.26894	4.11696	30.3563	14.2955	3.59246
-1950	0	0.588137	2.51472	2.6561	0	0.834776	0	0.777859	1.8561	0.474304	3.97348	8.33396	0	8.61337	17.3635	3.83238	6.10718	3.26321	11.9749	10.4916	0	1.10039	0	3.77546	0.478994	3.24424	0	0.189722	0	1.66955	0	5.36912	41.912	35.8195	3.71221	1.63161	7.30466	12.6355	0	3.77546	0	0	0	1.21422	0	5.36912	28.7995	13.7643	3.83195
-1900	0	0	3.47271	3.98416	0	0	0	0.379443	0	2.049	6.5644	8.62716	0.119749	4.7051	19.1598	4.68613	16.1661	4.45846	6.82567	14.7793	0	2.06797	0	0.929636	3.83195	3.6806	0	1.7075	0	2.06797	0	5.02763	41.0738	29.5966	0	0.379443	3.59246	14.2291	0	0.929636	2.27522	0.341499	0	0.531221	0	5.02763	22.5127	13.6884	10.7774
-1850	0	0	0	4.21182	0	0	0	0	0.059874	0.967581	5.7697	10.0863	5.86768	10.6434	1.55673	2.12488	22.1535	5.69165	17.3635	17.2647	0	0.777859	1.79623	0.493276	2.51472	3.47191	0	0.891692	0	2.90274	8.26265	7.15251	16.0463	28.1926	4.55045	0.626082	8.3824	17.6631	1.79623	0.493276	3.71221	1.25216	0.957989	1.44189	8.26265	7.15251	25.6861	15.0924	21.1955
-1800	0	0	0	3.14938	0	0	0	0	2.93384	0.018972	3.38562	9.20668	0	15.8038	11.9749	3.45294	8.3824	3.75649	8.1429	20.6986	5.98743	0	4.1912	0	5.62818	3.64266	5.14919	0.626082	0	0.891692	3.71221	0.398416	14.0106	36.7301	2.99371	0.607109	0	12.939	4.1912	0	0	0.303555	5.02944	0	3.71221	0.398416	10.2385	17.3785	12.4539
-1750	0	0	0	2.78891	0	0	0	0	1.91598	0.559679	2.26434	8.84103	0	7.39915	14.8488	5.84343	11.4959	3.79443	17.7228	14.0394	0	0.493276	0	0.151777	0	2.08694	0.83824	2.08694	0	1.99208	0	0	13.5316	27.0733	10.4181	1.23319	0	12.5785	0	0.151777	0	2.35255	0	0	0	0	21.9739	24.4741	18.3215
-1700	0	0	1.43698	1.57469	5.02944	1.11936	0	1.00553	4.07145	0.939123	4.5069	8.08732	0	5.65371	11.6156	4.3636	10.0589	4.32566	10.5379	18.0425	3.71221	0.455332	0	1.30908	0	4.06004	1.31723	0.189722	0	1.46086	0	0	16.5253	25.6883	0	3.28219	0	13.1667	0	1.30908	0	5.23632	0	0	0	0	32.2722	16.4394	15.8068
-1650	0	0	4.55045	1.74544	0.957989	1.82133	0	0.891692	0	0.87272	7.28289	9.26187	0	12.7114	8.74165	7.03868	12.2144	3.30116	12.2144	16.7145	2.27522	0	0	0.43636	0	3.5478	4.67019	2.21974	0	2.42844	0	1.34702	23.2312	25.935	0	2.06797	8.26265	12.275	0	0.43636	3.11346	0	0	0	0	1.34702	16.1062	8.75566	23.4707
-1600	0	0	0	2.23872	0	2.33358	3.11346	0	1.55673	0.123319	6.6406	5.45709	0	6.62129	17.124	16.335	8.02315	2.6561	25.8657	24.1326	0	0.284583	0	0	0	1.27114	4.31095	2.88377	0	1.34702	0	0.550193	34.8468	25.0622	0	2.29563	3.71221	6.29876	0	0	2.87397	0.208694	0	0.569165	0	0.550193	12.1545	9.27739	23.9497
-1550	0	0	0	2.8648	0	3.11144	5.86768	0.113833	5.38869	0.407902	4.21297	7.44226	3.9517	9.50506	14.1303	21.8749	5.62818	2.14385	24.788	27.301	0	1.08141	0	1.53675	0	1.85927	1.67648	4.11696	0	2.71302	1.31723	0.720943	23.9497	25.0433	0	1.27114	0	12.5785	0	1.53675	0	0.739915	0	0.379443	1.31723	0.720943	15.0883	9.59043	22.9917
-1500	0	0.037944	0	1.42291	0	5.78651	2.99371	2.12488	2.03573	1.06244	5.55198	8.63061	2.03573	9.50506	15.9266	29.5776	5.74793	0.891692	22.2732	15.3864	0	1.47983	0	1.68852	4.31095	1.95413	0	3.87032	0	2.95966	9.10089	0.986553	26.8237	17.8338	0	2.58021	3.83195	10.7003	0	1.68852	0	0	0	0.227666	9.10089	0.986553	13.2322	10.2165	22.393
-1450	0	1.85927	0	3.2063	4.67019	8.3857	0	1.30908	0	0.65454	6.47731	6.72995	0	9.58095	2.27522	39.7088	6.22693	2.29563	22.1535	15.7279	0	1.44189	0	0.929636	7.78366	1.78338	0	4.91379	0	2.48535	1.55673	0.189722	16.8845	12.7683	1.91598	2.46638	2.15547	7.41812	0	0.929636	6.46642	0	0	1.17627	1.55673	0.189722	12.8131	12.1612	18.4413
-1400	2.75422	0	0	1.17627	1.31723	4.68613	0	4.45846	0.957989	2.53279	4.95324	7.15251	0	7.17148	5.86768	35.2693	0	1.17627	47.4204	17.4354	0.119749	2.01105	0	0.588137	8.1429	1.32805	0	10.1122	0	2.80788	0	0	10.8971	13.5272	4.07145	0.322527	0	12.8062	0	0.588137	5.50843	0	0.119749	0.87272	0	0	18.3814	11.7533	10.7774
-1350	3.23321	0.43636	0	5.33118	0	4.79996	0	2.50433	2.03573	2.049	6.15072	7.51471	5.50843	9.82758	9.93913	23.829	0.718491	0.758887	8.98114	16.2022	5.86768	0.341499	0	0.227666	3.71221	2.95966	0	10.1881	0	1.93516	0	0	9.57989	17.6062	0	0.834776	0	10.207	0	0.227666	2.39497	0.758887	5.86768	1.51777	0	0	23.1713	11.4212	17.124
-1300	0	0.512249	0	4.8379	0	8.0442	0	1.44189	0	2.29563	9.50368	6.05902	2.63447	6.64026	17.7228	32.1578	8.98114	0	7.30466	13.4323	0.239497	0.87272	0	3.32013	3.83195	0.018972	0	8.67028	0	3.5478	0	1.74544	12.5736	14.8552	0	0.113833	0	6.94381	0	3.32013	3.59246	0.493276	5.14919	0.037944	0	1.74544	19.519	9.15407	3.35296
-1250	0	0	0	3.85135	0	9.25842	3.47271	1.29011	1.73635	5.95726	9.90647	5.94864	3.83195	9.37225	6.94542	26.5231	2.27522	1.51777	25.1472	5.67268	5.74793	0.151777	0	0.246638	2.15547	0	0	11.6299	0	6.50746	0	0.151777	16.4056	20.1295	0	0	0	10.8711	0	0.246638	5.26894	1.27114	6.82567	2.3146	0	0.151777	19.8184	7.55092	2.63447
-1200	0	0.113833	0	1.89722	0	9.44814	2.51472	2.08694	1.25736	4.73356	6.09629	5.20355	5.62818	11.2505	10.1786	32.063	0	2.92171	3.47271	6.03315	10.5379	1.82133	0	0	0	0.664026	6.58617	12.237	4.67019	5.06557	0	1.1573	20.5968	26.2575	0	1.66955	0	8.99281	0	0	0.718491	0.322527	0	1.63161	0	1.1573	21.3152	5.19838	0
-1150	0	1.32805	1.55673	1.95413	1.91598	8.7272	0	2.5233	1.61661	5.81497	5.35603	5.04315	5.62818	12.958	8.1429	35.8764	0	1.34702	0	7.60784	1.43698	0	1.43698	0	0	1.97311	5.38869	11.0608	1.31723	3.77546	10.0589	14.8742	28.8594	24.8725	0	1.04347	0	5.0466	1.43698	0	0	0	0	1.7075	10.0589	14.8742	17.0642	3.11144	0
-1100	0	0.455332	4.4307	2.75096	4.07145	10.9469	0	0.360471	10.2385	5.91932	7.65302	6.42984	6.70592	22.1595	4.78994	42.0613	0	0.853748	12.4539	13.641	5.86768	0.493276	4.55045	0.569165	0	3.03555	0.239497	18.384	3.11346	4.68613	10.8971	18.6496	8.1429	16.2212	0.957989	0.17075	0	5.14146	4.55045	0.569165	0	0	2.99371	2.3146	10.8971	18.6496	10.2385	2.9976	0
-1050	0	0.682998	0	1.19525	0	14.6655	7.42441	5.93829	7.42441	10.8616	6.85833	9.77584	3.47271	26.9405	0	31.4179	2.27522	0.87272	27.5422	12.5785	0.119749	0.588137	0	0.379443	0	1.23319	8.6219	25.878	2.87397	9.69478	2.99371	26.1437	28.0212	16.9991	11.0169	2.03002	8.98114	13.6979	0	0.379443	0	0	7.06517	4.04107	2.99371	26.1437	0	9.01178	0
-1000	0	1.4988	5.14919	0.87272	3.83195	18.3651	4.55045	16.4678	7.06517	15.8418	10.3093	8.41157	2.51472	18.4599	1.55673	31.6266	8.3824	1.91619	22.0337	15.4244	0	1.74544	0	0	0	2.90274	3.11346	24.531	0	15.709	17.3635	24.9864	34.9666	22.8615	0	0.777859	8.98114	6.82998	0	0	0	0	1.91598	2.20077	17.3635	24.9864	5.50843	3.48139	15.2081
-950	3.11346	1.10039	0.83824	1.23319	2.15547	13.4892	0	15.4623	8.74165	15.4433	6.8039	8.5323	5.02944	22.5389	9.81938	35.3641	1.31723	1.00553	20.956	18.5927	0	1.08141	0	0.341499	0	4.45846	14.4896	18.2512	4.1912	11.3643	28.1409	23.6583	10.8971	22.8994	0	0.929636	0	8.27187	0	0.341499	0	0	0	5.67268	28.1409	23.6583	6.0473	2.68456	20.3573
-900	2.87397	0.512249	0	1.63161	4.07145	11.0039	2.75422	12.8631	9.75951	15.4623	12.1817	10.2812	14.9686	24.3792	0.598743	28.4203	0	0.87272	5.02944	20.3761	0	3.16835	0	0.607109	0	2.61816	20.7165	22.0457	12.6933	8.87898	12.8131	18.0615	21.914	22.6528	4.67019	1.10039	0	7.5699	0	0.607109	0	0.493276	4.1912	3.2063	12.8131	18.0615	1.73635	3.03555	19.3993
-850	0	0	0	1.89722	1.91598	9.65684	10.8971	15.0639	18.9801	17.0275	12.2906	11.3833	20.1178	17.9666	2.51472	31.6076	4.55045	1.0245	16.0463	15.8038	0	4.3636	4.55045	0	3.71221	1.51777	43.828	15.026	13.0526	11.7438	16.6451	19.5603	24.4287	35.5349	1.31723	2.01105	0	13.9445	4.55045	0	0	0.455332	2.51472	3.26321	16.6451	19.5603	6.40655	2.8648	15.8068
-800	0	0.569165	0	3.37705	0	18.5738	18.2018	16.8663	24.3688	24.18	13.1506	12.1681	9.22064	26.599	4.55045	23.886	1.43698	0.303555	3.71221	12.5785	0	1.0245	1.43698	0.037944	2.27522	2.06797	17.603	18.3081	0	14.6275	19.2795	17.758	30.6556	27.4717	0	4.76201	3.83195	10.4347	1.43698	0.037944	0	0.626082	5.26894	1.97311	19.2795	17.758	13.6513	3.39602	30.4161
-750	0	3.13041	2.75422	2.35255	0	21.5334	4.78994	15.4433	15.3278	22.1026	10.6467	13.3185	8.6219	28.5341	4.90969	19.6931	0	1.42291	0.119749	14.305	7.78366	4.74304	0	1.44189	0	1.76441	24.6682	17.758	7.78366	10.0742	25.1472	13.5272	13.5316	26.2765	0.359246	0.682998	2.15547	11.8007	0	1.44189	0	1.00553	0	2.73199	25.1472	13.5272	8.56202	2.2482	21.1955
-700	0	1.23319	8.98114	1.06244	0	17.8718	10.7774	15.1208	18.8005	18.441	10.8862	14.7621	6.70592	17.2078	2.15547	23.4306	0	0.17075	11.2564	17.7769	7.54416	3.47191	2.27522	1.366	0	2.59919	25.5064	25.1571	10.6576	10.207	16.7648	21.4006	6.94542	23.203	8.74165	1.34702	0	9.46711	2.27522	1.366	0	0.26561	1.67648	3.69957	16.7648	21.4006	5.38869	2.48535	34.8468
-650	0	0.758887	6.22693	2.33358	0	18.0236	6.46642	15.2536	22.0936	18.4315	10.7556	13.5013	10.4181	16.2022	3.83195	24.8346	0	1.0245	3.59246	15.652	9.81938	4.79996	3.71221	0	0	2.12488	17.3635	21.799	9.81938	5.0466	21.5547	20.3951	25.7459	26.2385	2.87397	5.21735	4.55045	7.93037	3.71221	0	0	0	9.57989	8.19598	21.5547	20.3951	7.66391	4.74304	18.8005
-600	0	0	0	1.46086	0	21.3816	5.26894	11.8386	9.10089	14.7224	10.7774	12.651	19.2795	13.4133	0	23.6014	0	0.87272	2.99371	18.7066	22.7522	4.06004	0	0.417388	3.59246	3.85135	24.4287	26.8267	5.26894	11.6489	15.5673	22.8994	31.0149	33.6377	0	3.05452	4.1912	11.2884	0	0.417388	4.55045	0	8.3824	5.53987	15.5673	22.8994	5.92755	5.49244	25.0275
-550	4.1912	0.815803	0	0.853748	0	17.3785	0.718491	8.67028	2.15547	8.21495	10.2222	13.1443	25.5064	7.39915	0	23.6204	0	0.512249	11.6156	14.5517	5.98743	2.08694	0	0.531221	2.39497	2.06797	38.559	32.8219	9.69964	11.0797	33.8888	16.6765	15.6871	39.8416	6.82567	3.62369	7.66391	13.1287	0	0.531221	5.26894	0	4.31095	5.84343	33.8888	16.6765	17.9024	5.14146	5.86768
-500	1.79623	1.10039	0	1.19525	0.598743	23.1271	5.26894	12.275	7.36454	8.26238	9.04646	11.7869	14.4896	8.32878	9.57989	29.1033	0	1.00553	4.55045	14.0394	7.42441	3.79443	0	0	0	4.09799	32.3321	32.6132	14.8488	16.392	47.0612	13.7738	22.9917	31.1902	11.1366	6.73512	1.55673	10.9849	0	0	2.15547	0	4.1912	6.26082	47.0612	13.7738	19.6986	6.79204	8.86139
-450	0	1.87824	0	0.70197	5.38869	24.4741	0.957989	8.27187	11.6755	8.97384	8.39329	10.8711	7.30466	4.7051	2.39497	24.0567	0	0.379443	1.79623	14.6086	9.93913	5.53987	0	0.986553	0	0.967581	44.5465	36.5025	15.2081	5.99521	27.7817	23.165	25.7459	32.1199	9.10089	8.5185	2.51472	7.38018	0	0.986553	3.9517	0.815803	5.74793	5.55885	27.7817	23.165	13.4717	5.47347	11.1366
-400	0	0	0	0.910664	0	22.8615	12.0946	10.5865	12.9328	11.3548	5.78059	9.47401	2.03573	8.99281	0	17.9856	0	0	0	12.4837	7.18492	5.61576	4.4307	0.910664	0	1.42291	43.9477	40.0503	19.04	6.14698	25.5064	20.2243	13.1723	21.0781	8.6219	4.32566	3.47271	10.245	4.4307	0.910664	2.03573	0.132805	21.5547	3.77546	25.5064	20.2243	8.32253	3.15887	9.34039
-350	0	0	0	3.05452	0	31.0954	13.1723	7.64579	24.3688	10.558	4.06057	8.25462	2.99371	10.0553	0	14.0015	0	1.06244	0	9.50506	7.42441	7.28531	1.55673	0.87272	0	0.588137	30.0569	50.7885	32.8111	14.1722	22.0337	22.7287	7.30466	19.5034	5.02944	5.3881	3.11346	12.3129	1.55673	0.87272	0	29.8812	17.4833	6.27979	22.0337	22.7287	9.40026	4.54383	14.4896
-300	0	0	0	2.50433	0	26.7887	4.4307	4.74304	13.2921	8.13906	7.29378	8.16838	10.8971	16.7524	4.55045	22.8994	0	0.834776	0	10.6813	8.86139	14.2481	0	1.66955	0	0.948609	38.9183	49.8209	31.4939	20.1674	19.519	27.2061	3.71221	21.0591	15.2081	6.64026	4.90969	10.4537	0	1.66955	0	75.3006	8.86139	7.30429	19.519	27.2061	5.68806	6.94381	21.914
-250	2.27522	0	0	4.72407	0	26.1816	3.23321	58.624	10.957	33.5618	10.6576	9.21703	12.6933	12.8821	3.9517	18.1564	0	0	0	6.79204	12.4539	13.0908	0	0.303555	0	2.88377	33.2901	51.3577	27.3027	12.275	29.4581	15.5572	3.71221	17.5303	5.26894	8.17701	12.0946	6.45054	0	0.303555	0	0.113833	8.02315	9.23945	29.4581	15.5572	16.6451	3.91775	34.9666
-200	3.71221	0	0	3.64266	0	26.4472	2.75422	26.618	3.23321	16.7145	6.73858	8.64269	10.6576	18.0995	3.47271	21.6283	1.43698	0	0	6.52643	14.3698	15.5003	2.99371	0.645054	0	0.910664	31.2544	48.6446	31.3741	13.3944	13.8908	13.0149	4.07145	26.6369	12.8131	5.42604	9.81938	5.02763	2.99371	0.645054	4.07145	0	0	7.60784	13.8908	13.0149	11.3761	5.93829	15.9266
-150	0	0	0	2.90274	0	23.2789	3.71221	0.43636	1.8561	2.28615	5.57375	9.44297	5.50843	25.0812	0	26.5421	6.22693	0.398416	0	6.98176	10.6576	13.8687	2.99371	1.00553	0	1.78338	9.22064	46.0265	23.2312	9.25842	8.3824	9.29636	22.9917	29.6345	19.7585	5.25529	1.79623	8.00626	2.99371	1.00553	1.91598	0	4.31095	3.75649	8.3824	9.29636	4.84982	4.3636	5.74793
-100	0	0.910664	0	2.44741	0	26.6938	2.27522	2.14385	2.0956	3.12092	8.78519	9.46539	34.1283	24.0377	0	26.6369	4.31095	0.550193	0	5.35015	11.9749	11.2884	0	1.65058	0	0.720943	22.6325	37.9823	6.94542	11.7627	15.5673	6.6782	25.8657	21.8749	13.0526	1.89722	8.02315	8.70823	0	1.65058	0	0.189722	24.309	3.26321	15.5673	6.6782	7.06517	3.73752	1.67648
-50	0	1.93516	0	2.37152	4.4307	29.6156	3.11346	9.65684	11.3162	7.06713	6.89099	9.5637	29.3384	28.8946	0	24.4172	5.62818	2.37152	0	4.49641	10.6576	10.0173	0	0.493276	0	0.322527	13.5316	37.8495	4.78994	8.13906	14.7291	12.0853	9.22064	27.7753	6.34667	2.71302	9.69964	12.1612	0	0.493276	0	1.366	14.2501	2.46638	14.7291	12.0853	17.7827	2.02054	20.7165
0	0	0	0	2.049	1.55673	31.5697	24.788	1.97311	17.9623	4.14542	6.19427	9.20668	14.3698	36.2748	0	29.4448	5.62818	1.42291	0	2.80788	6.82567	10.7193	5.50843	0	0	1.59366	4.55045	33.5428	5.14919	3.41499	6.46642	6.24184	5.98743	32.2148	11.8551	4.21182	4.4307	9.39123	5.50843	0	2.99371	0.341499	8.50215	5.88137	6.46642	6.24184	8.68177	0.853748	7.54416
50	3.35296	0.075889	0	1.00553	0	22.7097	29.4581	9.80861	23.7102	7.57938	9.9609	9.57405	16.6451	30.7729	0.119749	27.4527	0.718491	0.246638	0.83824	6.10904	10.7774	7.38018	0.478994	0.834776	0	1.46086	7.18492	30.3365	16.0463	9.543	13.1723	7.30429	9.57989	20.5089	5.38869	8.82206	6.46642	5.33118	0.478994	0.834776	2.99371	0	19.8783	8.30981	13.1723	7.30429	9.34039	2.98812	15.6871
100	2.63447	0.87272	0	0.075889	0	22.0646	31.7334	4.59127	30.1766	6.31773	11.4632	9.70513	0.478994	31.7594	8.26265	30.2037	0	3.05452	5.38869	5.5209	18.2018	10.226	0	1.06244	0	2.56124	3.47271	33.41	25.7459	10.0932	10.2984	16.2212	24.788	23.848	16.0463	4.47743	11.4959	9.08767	0	1.06244	0	0	0.598743	7.43709	10.2984	16.2212	4.4307	3.2063	16.6451
150	1.43698	0	0	1.40394	0	18.0046	20.3573	5.00865	16.1661	6.14698	9.07912	9.42227	7.78366	35.0226	9.57989	23.203	0	1.44189	5.74793	4.62921	17.0043	8.82206	0	0.948609	0	2.16283	10.1786	23.2789	30.1766	12.1232	11.6156	22.1405	19.998	32.6132	9.22064	3.90827	5.62818	8.55645	0	0.948609	0	0	0	3.13041	11.6156	22.1405	3.89183	1.87824	21.5547
200	6.94542	0	5.86768	3.07349	3.35296	30.6021	18.561	17.7959	15.8667	11.1841	6.35756	10.7451	10.1786	41.0937	3.23321	23.3737	0	0.777859	0	2.39049	19.04	8.42364	3.83195	1.80236	1.67648	1.80236	4.55045	16.9801	31.6136	14.5896	6.34667	16.6576	12.9328	20.433	3.59246	4.34463	12.0946	11.6679	3.83195	1.80236	0	0.075889	0	6.71615	6.34667	16.6576	12.3341	1.39446	3.83195
250	3.59246	0	3.47271	5.00865	11.4959	35.4969	13.4118	16.4299	13.352	10.5485	5.73705	12.4613	7.90341	32.8598	2.75422	28.4583	0	0.17075	8.50215	7.34223	6.34667	13.5461	2.15547	0.094861	4.31095	1.63161	1.31723	21.799	25.6262	15.8418	16.1661	33.9222	16.7648	20.7745	2.39497	5.35015	6.94542	17.6251	2.15547	0.094861	0	1.72647	4.1912	5.42604	16.1661	33.9222	10.1786	0.227666	2.15547
300	5.98743	0	2.63447	5.08454	3.47271	36.6542	6.82567	11.6489	7.48429	10.3398	8.89405	14.7069	13.6513	27.7563	12.0946	24.4172	4.67019	0	3.47271	3.6806	15.5673	17.1508	0	0	5.02944	1.91619	6.70592	18.1753	5.62818	14.1532	11.7354	42.5546	34.3678	18.403	0.83824	6.26082	24.1892	25.5365	0	0	5.50843	1.04347	3.23321	2.9976	11.7354	42.5546	1.37711	0.199208	2.15547
350	0	0	0.957989	4.66715	13.6513	36.104	5.26894	12.7493	5.86768	12.977	6.43376	15.1984	8.3824	22.7287	5.86768	27.3389	1.31723	1.66955	0	2.94069	14.1303	15.709	0	0	0.957989	1.25216	3.9517	12.2371	24.5485	24.6828	9.10089	46.0644	41.0738	28.0788	5.50843	2.9976	10.6576	34.0551	0	0	0.478994	0.948609	10.4181	2.03002	9.10089	46.0644	4.55045	0.749401	16.4056
400	0	0	5.02944	3.16835	23.9497	30.5642	6.94542	7.60784	16.3457	9.36277	5.53021	14.9759	4.90969	26.2385	5.02944	26.6369	0	2.08694	1.31723	0.246638	19.8783	11.1936	0	0.341499	5.74793	0.70197	0	16.8663	49.4562	21.799	10.2984	40.1641	12.0946	21.9318	8.1429	2.23872	9.46014	38.2289	0	0.341499	0	0.607109	1.91598	3.58574	10.2984	40.1641	1.43698	0.796831	8.98114
450	0	0.056917	0	2.92171	9.57989	25.7832	7.18492	8.12009	13.4118	8.21495	11.4197	14.4275	7.06517	24.4741	0.957989	27.5286	0	0.87272	4.67019	3.22527	7.42441	18.0425	0	1.00553	0.239497	0	0	15.4623	59.6348	16.5817	8.1429	41.9285	18.3215	32.2906	7.18492	3.3391	15.9266	28.0219	0	1.00553	0	0.341499	6.46642	0.682998	8.1429	41.9285	3.17334	1.10039	25.8657
500	0	0.891692	0	1.1573	11.6156	24.6069	0	4.95174	4.90969	6.79204	7.03251	15.2985	0	22.8994	0	20.3002	0	0.113833	0	4.06004	12.3341	14.3809	0	0.796831	0	0.43636	0	10.207	39.1578	27.282	4.4307	34.3776	23.9497	22.0267	13.1723	4.45846	14.8488	35.2503	0	0.796831	0	0.417388	3.71221	3.58574	4.4307	34.3776	1.97585	1.16679	29.6976
550	0	0	0	0	19.3993	21.5144	4.4307	7.5699	9.57989	9.76118	5.17096	16.8559	3.47271	29.1413	7.18492	21.5903	0	0	0	4.0221	9.93913	10.1881	0	0.70197	0	0.626082	0	13.5461	38.3195	21.2678	9.93913	35.6487	40.3553	26.8077	5.86768	4.00313	10.1786	40.5435	0	0.70197	0	0.531221	8.3824	4.34463	9.93913	35.6487	4.96957	2.95017	13.1723
600	0	0.322527	0	0	16.7648	16.7524	16.2858	9.97936	11.0767	8.46159	5.78059	15.5313	3.9517	19.6552	4.78994	19.3896	0	0	0	3.47191	7.06517	12.4268	0	0	0	0.834776	0	9.86553	45.0255	20.8314	8.02315	24.6449	9.34039	29.5397	16.5253	1.74544	9.69964	33.7705	0	0	4.4307	1.11936	3.59246	5.19838	8.02315	24.6449	5.62818	2.06797	30.2964
650	0	0.758887	0	1.78338	25.7459	12.5027	17.7228	8.5185	13.352	7.09559	6.98896	13.3271	5.26894	20.1864	3.35296	10.0553	0	0	0	3.07349	3.9517	6.64026	0	1.78338	0	0	0	5.53987	40.3553	17.056	4.31095	20.9832	18.561	30.3365	3.35296	3.47191	13.6513	24.569	0	1.78338	1.55673	0.777859	0	5.48296	4.31095	20.9832	2.0956	1.68852	30.2964
700	0.359246	0.815803	0	1.68852	18.2018	9.25842	14.3698	9.42917	9.46014	6.71615	8.6981	18.4341	5.26894	18.6117	2.63447	11.7627	0	1.76441	5.50843	4.61024	0	8.06317	0	1.91619	0	0.891692	0	6.77307	36.8826	15.3485	8.74165	33.9792	32.9309	35.3452	10.7774	1.68852	29.5779	52.1355	0	1.91619	0	0	4.07145	3.79443	8.74165	33.9792	2.27522	1.00553	18.082
750	5.62818	0	0	0.758887	4.4307	11.5541	7.06517	15.8038	3.53258	9.8845	6.94542	14.2843	0	20.1674	0	7.62681	0	0.132805	0.478994	1.25216	0.359246	4.07902	0	0.777859	0	0.056917	0	8.40467	23.351	18.0995	14.3698	28.4583	17.9623	29.0464	5.26894	0.322527	15.5673	37.1096	0	0.777859	0	0.208694	1.91598	5.74857	14.3698	28.4583	0	1.21422	21.3152
800	0	0	3.9517	2.20077	11.7354	11.9335	22.9917	11.1556	11.4959	8.73668	6.93453	15.2243	0	31.1902	0	12.4457	0	0.910664	8.50215	0.493276	17.0043	5.00865	0	0.26561	0	0	0	10.1881	17.3635	16.7714	3.35296	24.1705	13.6513	23.0891	15.5673	1.00553	20.477	35.9902	0	0.26561	0.598743	0.739915	2.87397	5.55885	3.35296	24.1705	0	0.749401	1.31723
850	0	0	2.03573	0.796831	12.6933	8.08215	33.1704	16.6576	16.5852	10.0363	6.98896	15.5624	8.3824	27.301	0	8.21495	0	0.037944	3.47271	0.739915	14.6093	8.78412	0	0.550193	0	0.929636	0	9.0687	37.6011	24.7966	5.14919	22.8045	31.4939	21.154	5.86768	2.56124	21.3152	46.9561	0	0.550193	5.38869	1.8403	4.67019	1.57469	5.14919	22.8045	0	0.540707	11.0169
900	0	0	0	0.929636	8.6219	9.65684	21.3152	17.1888	10.8971	10.8047	6.98896	11.7283	8.6219	27.6614	0	9.31534	0	0	0	0.664026	17.603	6.56437	4.78994	1.21422	0	1.91619	0	8.17701	35.0863	28.7239	0	20.3951	22.5127	24.7397	14.4896	1.80236	1.31723	23.4686	4.78994	1.21422	0	1.00553	8.50215	4.09799	0	20.3951	0	0	23.2312
950	0	0	0	0.379443	26.4644	17.6631	22.0337	23.3737	15.6272	12.5121	6.13984	9.68443	0.957989	19.2188	0	13.4702	0	0	0	0.26561	14.8488	4.30668	1.19749	0.853748	0	1.27114	0	5.63474	21.7942	30.0329	0	10.6434	12.2144	24.9484	12.2144	1.27114	0	10.7382	1.19749	0.853748	0	0	4.90969	7.72167	0	10.6434	0	0	25.1472
1000	0	0	0	0.417388	28.8594	16.354	25.6262	16.1074	13.9507	9.58095	6.10718	8.69443	2.63447	6.84895	0	12.7303	0	0.777859	0	0.929636	9.69964	7.30429	0	0.87272	0	2.23872	0	5.59679	26.7039	32.8029	0	6.84895	6.70592	20.9832	6.94542	0.113833	0.718491	7.38018	0	0.87272	0	0.796831	2.99371	5.02763	0	6.84895	1.67648	0.910664	16.5253
1050	0	0.037944	0	1.89722	7.42441	17.6631	8.50215	19.5603	4.25107	11.3833	4.20209	7.50781	3.35296	17.5493	0	11.5351	0	0.17075	0	0.70197	16.6451	2.9976	0	0.303555	0	1.59366	0	7.2284	12.5736	33.6946	0.718491	6.29876	8.98114	28.9136	0	3.64266	5.26894	10.0553	0	0.303555	0	0.758887	4.4307	3.32013	0.718491	6.29876	1.31723	0.512249	7.90341
1100	0	0.910664	0	1.47983	4.90969	18.403	10.0589	21.5334	5.02944	11.2031	3.77752	8.37363	1.07774	1.06244	0	11.2884	0	0.853748	0	0.227666	7.66391	2.23872	0	0	0	1.91619	0	4.3636	6.94542	39.4621	5.26894	2.59919	7.78366	14.7034	0	1.0245	4.4307	13.5272	0	0	0	0.929636	7.54416	2.35255	5.26894	2.59919	0	0.360471	5.26894
1150	0	0.834776	0	0.303555	13.7711	19.2568	0.359246	24.6448	0.179623	12.92	6.53174	9.31879	9.10089	9.8845	0	11.7627	0	0.474304	0	0.720943	7.18492	6.75409	0	0.720943	0	3.24424	0	2.48535	23.351	38.5704	0	0	13.8908	22.7097	0	1.0245	11.4959	17.4354	0	0.720943	0	1.25216	5.02944	2.69405	0	0	6.22693	0.113833	17.3635
1200	0	2.01105	5.74793	0.645054	23.5905	22.1595	10.0589	33.1064	5.02944	17.0465	6.93453	9.61717	5.02944	35.478	0	13.622	0	0.569165	0	0.720943	2.15547	3.75649	0	0.227666	0	2.97863	5.74793	3.60471	23.7102	36.9957	0	0.189722	20.5968	31.4559	0	1.23319	15.5673	24.4551	0	0.227666	0	1.78338	0.957989	2.5233	0	0.189722	5.08931	0.70197	7.30466
1250	0	0.720943	0.239497	0	5.62818	25.4607	1.55673	28.8756	0.778366	15.0734	4.67019	8.79791	2.75422	41.8147	4.07145	11.6679	0	0.758887	0	2.23872	2.63447	4.87585	0	0.246638	0	2.97863	0.239497	8.91692	16.1661	41.3973	0	0.758887	14.2501	20.8504	0	2.29563	10.1786	20.8504	0	0.246638	0	1.11936	0	4.09799	0	0.758887	0.658617	1.19525	18.2018
1300	3.83195	0.227666	0	0	10.4181	33.3341	9.93913	26.9215	4.96957	13.4608	6.04186	13.7359	0	36.6163	5.14919	12.6165	0	0.189722	1.91598	0.834776	14.6093	4.30668	0	1.63161	0.598743	2.46638	0	7.64579	13.1723	31.7025	0	0.796831	6.94542	26.9025	0	1.10039	7.42441	39.8036	0	1.63161	0	0.341499	0	2.67508	0	0.796831	1.91598	1.47034	22.7522
1350	2.15547	0.645054	0	1.59366	18.4413	36.4266	8.02315	30.9246	4.01158	15.4623	5.07299	12.4423	0	31.7404	5.98743	12.939	0	0.322527	4.07145	0.531221	18.082	6.43157	0	0.379443	5.38869	2.25769	0	4.76201	16.8845	33.3151	0	0.151777	13.6513	23.5255	0	2.9976	11.4959	28.8187	0	0.379443	8.3824	0.910664	0	0.834776	0	0.151777	1.13761	1.18576	11.4959
1400	0	0.303555	5.38869	4.62921	17.4833	37.0716	6.94542	33.5238	3.47271	16.7619	8.02315	11.5523	5.74793	44.0534	2.75422	13.3564	0	0.626082	0	1.366	9.34039	5.61576	0	2.5233	0	4.95174	0	4.30668	22.5127	41.9095	0	1.99208	13.2921	20.1674	0	0.910664	18.2018	21.4006	0	2.5233	3.59246	1.10039	3.71221	0.512249	0	1.99208	2.93384	1.83081	18.561
1450	0	0	5.62818	0.417388	14.1303	35.1934	10.4181	32.6511	5.20906	16.3256	4.70285	12.9063	0.239497	50.9782	0	11.4592	0	0	0	0.360471	9.46014	3.66163	0	1.30908	0	9.58095	3.59246	3.6806	7.66391	32.9547	0	3.77546	4.55045	27.6614	0.598743	2.20077	9.46014	28.8567	0	1.30908	0	0.493276	4.31095	0.626082	0	3.77546	0	1.46086	8.26265
1500	0	0	0.957989	0	11.3761	34.0171	13.7711	33.5238	6.88554	16.7619	4.22386	12.8735	0	39.9554	0	8.17701	0	0.493276	0	0.588137	5.74793	6.24184	0	1.4988	3.71221	6.45054	2.39497	4.68613	10.1786	19.067	4.55045	2.90274	22.6325	17.3975	5.38869	2.35255	1.55673	30.6401	0	1.4988	4.07145	0	3.9517	1.4988	4.55045	2.90274	2.21535	1.7739	10.5379
1550	0	0	0	0.455332	5.74793	38.9119	4.78994	31.0764	2.39497	16.5722	2.80865	11.5678	0	29.995	0	8.00626	1.43698	2.03002	0	0.094861	0	6.58334	0	0	2.27522	6.43157	5.62818	4.93276	9.10089	25.6883	1.43698	1.76441	4.67019	28.1926	4.78994	2.39049	0	22.1026	0	0	1.91598	1.10039	0	0.284583	1.43698	1.76441	0.778366	0.512249	2.39497
1600	0	1.0245	0	1.40394	11.2564	43.4083	3.11346	32.063	1.55673	16.8947	5.53021	13.622	0	39.3103	2.87397	9.80861	4.55045	0.322527	0.478994	0.948609	1.91598	8.93589	5.86768	0.398416	0	5.76754	4.55045	5.23632	2.99371	15.5382	0	1.61263	0	20.5848	5.98743	1.27114	8.02315	27.9081	5.86768	0.398416	3.11346	1.366	0	3.87032	0	1.61263	0	1.03398	12.6933
1650	0	0.87272	0	2.03002	15.4476	38.7601	7.78366	34.093	4.13133	17.0465	5.54109	12.2629	0	45.9506	3.11346	6.10904	0	0	5.50843	0.853748	6.22693	4.40154	4.67019	2.44741	0	9.73272	2.51472	2.88377	2.99371	5.50193	0	1.8403	5.50843	24.6828	1.19749	0.664026	10.1786	23.6962	4.67019	2.44741	2.87397	0.379443	0	0.986553	0	1.8403	0	0.768373	21.3152
1700	0	1.32805	0	3.13041	12.4539	48.5498	5.14919	26.5231	5.32881	13.2615	4.40892	12.5751	0.598743	29.5966	0	5.67268	0	0	0	0	4.78994	2.3146	1.43698	0	0	6.16596	5.26894	2.46638	0	9.71375	10.0589	2.14385	0.478994	28.8187	5.62818	1.21422	8.50215	26.7697	1.43698	0	1.43698	0	4.1912	1.38497	10.0589	2.14385	1.01786	1.88773	11.4959
1750	0	0.569165	0	3.58574	19.3993	46.0834	1.91598	25.6504	0.957989	12.8252	3.30941	14.8466	5.38869	30.7159	0	7.15251	4.90969	0	0	0	5.02944	5.71062	0	0	0	7.13354	0	3.13041	0	16.6196	7.90341	0.094861	0.119749	32.4234	0.359246	0.512249	8.02315	31.8163	0	0	10.0589	0	3.59246	0.322527	7.90341	0.094861	2.27522	1.1573	6.46642
1800	0	0	0	3.66163	4.90969	38.9119	0	20.2623	0	10.1311	4.23475	15.1398	0	25.7452	1.79623	3.92724	1.07774	0	4.78994	0	4.4307	6.92484	0	0	0	10.245	0	2.73199	5.02944	19.086	0	1.11936	14.4896	19.2378	4.78994	0.664026	2.39497	31.9871	0	0	0.478994	0.075889	4.1912	0.70197	0	1.11936	2.69434	1.65058	17.7228
1850	0	1.47983	0	4.26874	2.63447	41.6819	0	17.701	0	9.0023	7.04339	12.5113	5.86768	26.4662	9.57989	5.59679	0	0	6.70592	0.626082	1.55673	3.32013	0	0.626082	4.1912	10.0173	0	2.37152	10.7774	28.2685	0	1.72647	7.30466	20.0726	1.91598	0.910664	8.02315	24.6638	0	0.626082	0	0.87272	0	0.986553	0	1.72647	0	0.569165	12.4539
1900	0	1.46086	0	6.77306	4.90969	44.3759	0	17.3975	0	9.02127	5.67173	11.0625	0.119749	28.2306	0.598743	1.95413	0	0	0.478994	0.322527	2.51472	2.1818	0	0.322527	5.38869	5.90034	0	4.19285	23.7102	29.1223	0	0	4.78994	23.4496	8.6219	2.46638	8.74165	22.1026	0	0.322527	0	0	0	0.208694	0	0	0.179623	1.1573	8.86139
1950	0	1.78338	0.359246	8.80309	1.07774	47.032	0	30.2037	2.69434	15.1018	2.67801	9.7517	0	18.422	0	7.49401	0	1.46086	4.55045	0	3.47271	2.71302	0	0	2.39497	4.85688	0	3.37705	10.0589	25.195	0	0	9.81938	20.8314	11.7354	2.16283	0.957989	16.1074	0	0	5.98743	0.341499	0	0	0	0	3.11346	1.73595	6.70592
2000	2.15547	0.018972	5.62818	8.08215	2.87397	41.4732	0	27.4338	0.299371	13.7169	5.09476	12.1681	4.67019	14.7793	0	4.15491	0	0.43636	1.43698	0	0	1.74544	0	0	0	5.1794	0	4.34463	6.34667	22.8804	0	0.739915	7.90341	18.9911	2.87397	1.38497	13.2921	28.3444	0	0	1.07774	1.87824	0	0	0	0.739915	2.69434	1.86876	7.66391
2050	11.3761	0.455332	0	6.64026	3.11346	47.2407	0	25.5935	0	12.958	4.84437	11.9732	3.23321	28.4393	0	7.77859	0	0	0	0	0	0.284583	0	0.910664	0	4.42052	0	5.82446	9.93913	24.6638	5.86768	1.1573	5.74793	25.897	0	0.664026	12.2144	29.0843	0	0.910664	4.90969	2.5233	0	0.626082	5.86768	1.1573	0	1.82133	6.58617
2100	4.4307	0.682998	0	8.84103	0	37.7546	0	30.1468	0	15.7754	4.44158	12.6079	6.58617	27.3199	0	1.91619	0	0	0	0	0	6.6782	2.39497	2.1818	4.78994	5.50193	0	2.6561	2.15547	23.9429	0.119749	0.834776	4.55045	16.4109	0	1.25216	9.46014	23.5065	2.39497	2.1818	0	0	0	0.322527	0.119749	0.834776	0	1.1573	5.74793
2150	0	2.39049	0	7.32326	0	38.0392	0	48.0565	0	25.916	3.98436	12.4595	3.47271	33.2013	4.55045	0.834776	0	0	0	0	5.50843	1.51777	6.46642	0.70197	1.19749	2.63713	0	3.6806	8.86139	26.3334	0	1.11936	11.1366	12.5785	3.59246	0.929636	8.50215	26.1437	6.46642	0.70197	0	0.588137	0	0.758887	0	1.11936	1.8561	1.64109	9.10089
2200	0	0.26561	0	8.25289	0	32.3855	0	39.557	0	20.7556	3.53803	12.2474	0	30.5262	1.43698	0	0	0.834776	0	0	0.478994	0.284583	3.11346	0	4.4307	4.87585	0	3.24424	0.957989	26.4093	0	2.69405	0.957989	4.34463	4.1912	2.42844	11.8551	27.5855	3.11346	0	0	0.360471	0	2.12488	0	2.69405	1.13761	0.455332	2.51472
2250	6.70592	0	0	6.39362	0	33.3531	0	39.0068	0	19.5698	2.12282	9.64994	0	36.2179	0	0	0	1.13833	0	0	7.30466	1.68852	0	0	1.55673	1.91619	0	1.8403	0	15.652	4.31095	1.04347	6.94542	7.07662	7.42441	3.07349	3.59246	20.6607	0	0	1.55673	0	5.14919	1.00553	4.31095	1.04347	1.61661	1.11936	0
2300	5.26894	0.512249	0	3.26321	0	46.9372	0	28.7428	0	14.6939	4.88792	10.0466	0	34.093	0	0.70197	0	1.46086	0	0.929636	8.6219	0	0	0.056917	7.90341	1.74544	0	0.929636	0	4.06004	1.67648	1.21422	6.94542	4.62921	8.26265	4.87585	5.62818	18.4979	0	0.056917	9.10089	1.29011	0.83824	1.46086	1.67648	1.21422	1.37711	1.1573	0
2350	0	0.455332	0	2.29563	1.91598	31.9112	0	16.9991	0	9.11613	2.47118	11.9214	0	34.093	0	8.36673	0	1.13833	0	0.967581	2.03573	0	0	1.06244	4.90969	4.06004	0	0.682998	0	0.341499	0	1.06244	3.11346	6.5454	6.46642	0.720943	1.19749	21.135	0	1.06244	1.55673	0.607109	0	0.341499	0	1.06244	0	1.12884	5.02944
2400	0	0.929636	0	4.45846	7.42441	43.1237	0	0.967581	2.81409	1.29959	2.65624	10.6227	0	29.1033	3.9517	7.00073	0	0.17075	0	0	4.78994	0.777859	0	0.777859	5.14919	3.52882	0	2.16283	3.9517	6.43157	5.86768	1.97311	0	3.14938	0	2.16283	5.14919	15.6141	0	0.777859	5.74793	0.341499	0	0.227666	5.86768	1.97311	0	1.01501	0.957989
2450	0	0.341499	0	6.01418	14.9686	45.002	0	0	0.179623	0.910664	3.60334	8.40122	0	30.3934	2.03573	1.68852	4.67019	0	0	0.056917	6.22693	3.2063	0	1.06244	0	2.01105	0	0.796831	4.55045	3.66163	2.27522	0.493276	0	6.6782	0	1.0245	1.43698	18.1374	0	1.06244	0	1.21422	0	0.720943	2.27522	0.493276	0	1.25216	0
2500	0	1.8403	0	2.03002	15.6871	33.8653	0	0	0	0.180236	3.25498	8.82896	0	30.4883	0	7.41812	1.31723	0	0	0.891692	6.70592	0.758887	0	0.834776	0	3.92724	0	0.189722	3.47271	0.379443	3.83195	0	2.27522	11.611	0	1.51777	4.55045	12.0853	0	0.834776	0	0.341499	0	0.493276	3.83195	0	0	1.16679	0
2550	0	0.796831	4.31095	5.29324	7.78366	37.2803	0	0.227666	0	0.635568	1.40432	6.70925	0	26.9405	0	3.60471	0	0	0	0.018972	4.1912	1.06244	0	0	0	2.21974	0	2.03002	5.62818	15.1398	2.27522	0	3.71221	8.99281	4.78994	1.08141	0.718491	4.55332	0	0	0	0	0	1.366	2.27522	0	2.3351	1.83081	4.78994
2600	0	2.16283	1.67648	5.16043	0.119749	25.9919	0	12.8631	0	7.05765	3.49448	7.15078	0	40.3728	1.67648	3.94621	0	0	0	0.929636	8.02315	2.76994	1.55673	0.758887	0	2.20077	0	1.59366	2.99371	18.7635	3.71221	0	0.598743	10.6813	4.31095	0.853748	10.5379	6.26082	1.55673	0.758887	0	0	5.86768	0.986553	3.71221	0	0.658617	3.58574	1.19749
2650	0	0.550193	0	1.97311	0	28.4203	0	33.3151	0	17.5967	2.10104	7.60784	0	36.5214	4.31095	7.87345	0	0	4.4307	0	1.07774	3.52882	4.4307	0.189722	2.75422	2.54227	0.119749	0.645054	3.35296	13.0339	0	0	5.38869	6.39362	2.87397	1.27114	0.718491	9.82758	4.4307	0.189722	0	1.06244	0.119749	0.208694	0	0	0	1.4988	2.75422
2700	0	0.87272	2.99371	2.59919	0	31.1523	0	28.3065	0	14.4378	2.19902	8.1839	0	28.8946	0	4.47743	0	0	1.55673	0.607109	4.90969	5.10351	0	0.550193	3.23321	0.758887	9.57989	3.85135	0	18.1374	0	0.87272	0	4.89482	0	4.24977	0	9.77067	0	0.550193	0	0.834776	0	2.5233	0	0.87272	1.07774	0	5.14919
2750	0	0.720943	2.99371	2.97863	0	40.6763	0	24.8725	0	12.4363	2.12282	8.50816	0	32.1389	0	4.24977	0	0.948609	0.478994	0.341499	0	2.69405	0	0.929636	0	4.57229	5.86768	0.645054	5.74793	12.0473	0	1.47983	10.0589	8.06317	4.4307	1.08141	0	9.59992	0	0.929636	0	0	0	4.26874	0	1.47983	4.07145	0.066403	7.78366
2800	0	1.53675	0	5.7296	2.03573	19.3706	0	27.3579	0	13.6789	2.75422	8.26324	0	26.9025	3.59246	5.76754	0	0.948609	5.50843	0.360471	0	4.23079	0	0.948609	0	5.3881	4.55045	0.70197	2.15547	11.4212	0	0.493276	7.90341	7.64579	1.55673	1.80236	7.66391	16.0505	0	0.948609	0	0	0	0.588137	0	0.493276	2.21535	0.531221	11.3761
2850	0	0.664026	0	2.1818	5.50843	38.2858	0	23.0702	0	11.5351	2.17725	8.61509	0	32.3665	3.11346	8.5185	0	0.967581	0	0.588137	0	3.49088	0	2.03002	0	2.16283	3.83195	1.55572	4.07145	2.14385	0	0.056917	5.86768	12.294	0	2.97863	4.31095	18.5548	0	2.03002	0	0	0	0	0	0.056917	1.61661	1.29959	2.87397
2900	0	0	0	2.10591	4.4307	38.9688	0	24.6449	0	12.3224	1.58939	8.76859	0	32.9357	5.26894	6.62129	0	0.929636	0	0.87272	0	1.78338	0	0.796831	0	1.38497	0	0.322527	0	0	0	0.891692	0.119749	11.8766	0	0.227666	0	17.1698	0	0.796831	0	0	0	0.474304	0	0.891692	2.39497	0.085375	9.57989
2950	2.03573	0	0	3.11144	5.50843	22.6717	0	21.6283	0	10.8141	0.66406	7.88035	0	31.3989	0	5.06557	0	0	0	0.075889	0	0.531221	0	0.43636	0	3.98416	0	0.815803	0	0	0	0	2.39497	10.7952	0	1.63161	0	16.2212	0	0.43636	0	0.929636	5.62818	2.71302	0	0	2.45485	1.37548	2.39497
3000	3.9517	0	0	3.58574	0.478994	16.354	0	25.6883	0	12.8442	1.40432	7.74582	0	24.9674	0	3.49088	0	0.43636	0	0	0	1.17627	0	0	0	1.21422	0	0.132805	0	0	0	0	3.59246	7.13354	10.5379	2.46638	0	16.2592	0	0	0	0.26561	0.359246	2.42844	0	0	1.13761	1.72647	2.75422
3050	0	0	0	1.10039	0	18.2892	6.22693	26.3713	3.11346	13.1857	1.91598	6.51435	0.478994	19.4465	1.67648	5.84343	0	0.512249	0	0	4.78994	1.13833	1.91598	0	0	3.30116	0	0	0	0.26561	0	0.246638	5.02944	9.42917	6.82567	0.758887	0	12.294	1.91598	0	0	2.21974	0	0.075889	0	0.246638	2.0956	1.04347	14.3698
3100	2.39497	0	0	0.474304	0	19.3706	15.0883	21.3437	7.54416	10.6718	1.49141	8.93072	5.50843	25.4037	4.31095	5.23632	0	0	0	0.739915	1.19749	0.758887	4.07145	0.550193	0	1.17627	0	0.018972	0	5.35015	0	1.61263	5.26894	8.67028	4.31095	2.90274	0	24.7587	4.07145	0.550193	0	1.32805	0	0.246638	0	1.61263	1.49686	0.512249	6.82567
3150	3.59246	0	0	1.65058	0	19.2378	2.63447	27.0353	1.31723	13.5177	2.35143	8.77377	0	16.8473	0	2.63713	0	0.853748	0	2.21974	2.75422	0.189722	0	2.3146	0	3.41499	0	0.929636	0	7.20943	0	0.037944	1.67648	4.81893	2.27522	1.53675	0	20.0346	0	2.3146	0	0	0	2.48535	0	0.037944	2.39497	0.682998	0
3200	0	0	0	0.018972	0	33.2203	0	28.667	0	14.4378	1.75268	8.30119	0	10.4726	0	3.85135	0	3.30116	0	1.42291	3.23321	0	0	1.47983	1.07774	2.80788	0	0.891692	0	11.2315	0	0.26561	0	8.23392	0	1.51777	3.23321	13.603	0	1.47983	0	0.322527	0	1.30908	0	0.26561	0	0.948609	0
3250	0	0	0	0.948609	0	43.4652	0	26.5421	0	13.641	2.87397	6.51608	0	15.4433	4.1912	3.87032	2.27522	5.27426	0	1.93516	0	0	5.02944	0.398416	4.90969	0.815803	0	2.01105	0	11.0987	0	2.46638	0	12.1422	0	1.06244	7.18492	11.7058	5.02944	0.398416	0	0.626082	0	0.70197	0	2.46638	1.55673	1.32805	0
3300	0	0	5.50843	0.929636	0	36.2368	0	28.5531	0	14.7319	1.60028	7.09214	0	17.2078	1.79623	0.853748	3.71221	3.32013	0	2.42844	0	0	0.957989	1.8403	0	0.341499	0	1.53675	4.67019	11.5161	0	4.8379	0	8.49953	0.598743	1.61263	1.55673	14.4947	0.957989	1.8403	0	0.910664	0	1.04347	0	4.8379	4.25107	1.04347	3.71221
3350	0	0	0.478994	0.645054	1.55673	33.8843	2.39497	29.9191	1.19749	14.9785	1.21926	6.71615	0	20.6607	0	3.87032	0	4.87585	0	1.53675	0	0	0	1.00553	0	0.607109	0	1.82133	7.30466	10.207	0	1.06244	2.87397	12.8252	6.58617	0.512249	0	16.9042	0	1.00553	0	0.037944	0	1.61263	0	1.06244	0.179623	1.39446	2.27522
3400	0	2.92171	3.11346	0.303555	13.8908	30.5073	7.66391	28.3255	3.83195	14.1627	2.3732	7.17493	0	18.3461	0	6.18493	0	1.82133	0	3.60471	2.75422	0	2.99371	0	0	0.113833	0	3.52882	3.83195	6.75409	0	2.50433	3.11346	11.6489	9.46014	0.056917	0	15.026	2.99371	0	0	0	0	1.13833	0	2.50433	0	1.31857	0
3450	0	0.87272	2.87397	0	2.51472	40.5056	1.91598	26.8646	0.957989	13.8023	1.62205	6.23667	0	18.8583	2.27522	3.39602	0	1.21422	0	1.89722	3.23321	1.27114	8.98114	0.758887	0	0.834776	0	2.46638	2.15547	8.5185	0	1.19525	15.6871	9.67581	1.31723	0.891692	0	13.5082	8.98114	0.758887	0	0	0	0	0	1.19525	0.778366	1.21422	0
3500	0	0	0	1.32805	0	28.8946	0	23.6014	0	11.905	1.16483	6.02798	0	18.7255	4.67019	5.33118	0	0.208694	3.35296	2.61816	0	0.626082	0	0.189722	0	0	0	5.23632	3.83195	5.50193	0	0.189722	8.3824	13.0149	11.0169	0.569165	5.74793	8.65131	0	0.189722	1.67648	0.094861	0	0	0	0.189722	2.21535	1.40394	0
3550	1.79623	0.777859	0	0.569165	0	44.6415	0	10.4347	0	5.21735	1.23014	4.81721	0	24.4172	5.02944	6.79204	0	0.151777	8.6219	2.59919	0	0	0	0	0	1.44189	0	3.71855	2.15547	0.132805	0	1.06244	5.86768	7.87345	0.957989	1.30908	0.239497	8.80309	0	0	4.31095	0.853748	0	0.056917	0	1.06244	1.91598	0.626082	0
3600	4.1912	0.17075	0	0	0	46.9182	0	11.6299	0	6.15647	1.51319	4.28944	0	23.165	0	3.11144	0	1.27114	0	8.49953	0	0	0	0	0	1.40394	0	0.891692	0	0	0	1.04347	0	5.78651	8.50215	1.89722	0	9.96039	0	0	4.67019	0	4.31095	3.01658	0	1.04347	1.07774	0.474304	0
3650	0	0	2.27522	1.57469	0	34.4345	0	10.5106	0	5.3881	1.67648	4.27046	0	24.9864	0	1.25216	0	0.853748	0	4.24977	0	0.569165	0	0	0	1.57469	0	3.28219	0	0.777859	0	0.739915	7.66391	5.00865	4.31095	1.91619	0	9.50506	0	0	1.31723	0	1.67648	0.758887	0	0.739915	0	1.07193	4.78994
3700	0	0	9.69964	1.78338	0	36.2558	0	9.99834	1.79623	4.99917	0.957989	4.46191	0	28.4583	0	5.36912	0	0.569165	0	3.66163	0	1.59366	0.598743	0	0	1.76441	0	0.284583	0	1.8403	0	0.758887	7.78366	4.76201	6.22693	0	0	8.0442	0.598743	0	2.03573	0	0	1.30908	0	0.758887	0	2.05848	1.19749
3750	0	2.29563	0	0.43636	0	28.0219	0	13.641	1.19749	7.69322	2.20991	4.73787	0	22.6528	1.43698	2.37152	0	0.132805	0	3.37705	2.27522	0.682998	5.38869	0	2.99371	2.48535	0	0.986553	0	2.33358	0	0.967581	10.0589	3.24424	5.86768	2.35255	0	10.207	5.38869	0	6.46642	0	0	0.550193	0	0.967581	0	1.66955	0
3800	5.86768	0.550193	0	0	3.71221	23.1081	0	10.7193	0	5.76754	1.69825	4.46708	0	21.0212	4.55045	1.29011	1.67648	1.55572	3.83195	3.11144	3.71221	0	4.78994	0	2.99371	1.1573	0.718491	0.853748	0	4.93276	0	0.929636	4.4307	5.10351	13.8908	1.19525	0	11.4971	4.78994	0	3.47271	0.094861	0	0	0	0.929636	0	0.720943	0
3850	0.119749	0.341499	0	0	2.27522	20.0726	0	12.8631	0	6.57386	1.92686	4.75339	1.07774	27.1682	1.31723	1.85927	4.31095	2.049	4.67019	4.78099	0	0	3.11346	0.815803	0	1.29011	10.2984	0.474304	0	3.16835	11.1366	0	0	7.0197	4.4307	2.08694	0	11.8007	3.11346	0.815803	1.07774	1.80236	0	0	11.1366	0	0	0.87272	1.55673
3900	0	0.607109	0	0	0	13.4133	0	22.7097	0	11.4592	1.40432	5.30358	4.90969	18.2892	10.2984	2.3146	0	0.056917	7.54416	4.42052	1.67648	0.70197	4.07145	0.132805	0	1.29011	0.957989	1.23319	0	2.8648	0.83824	1.32805	0	7.2284	10.6576	2.29563	0	10.6244	4.07145	0.132805	4.90969	0.910664	2.99371	0.512249	0.83824	1.32805	0	1.65058	4.4307
3950	0	0	0	0	0	11.8197	1.79623	19.0291	0.898114	10.1311	1.83977	4.84653	0	21.8749	0.359246	1.21422	0	1.51777	12.2144	4.11696	4.31095	0.246638	0	0.26561	0	1.53675	0	0.189722	0	2.90274	0	0.569165	0	8.13906	5.50843	2.61816	0	12.6355	0	0.26561	0	0.037944	2.99371	1.38497	0	0.569165	0	2.00156	4.90969
4000	0	0	0	1.7075	4.4307	22.6907	4.1912	10.7572	2.0956	6.01418	2.98283	4.17733	0	21.7801	0	2.95966	0	0.379443	4.67019	4.09799	0	1.59366	0	1.04347	0	0.853748	0	0.455332	0	2.27666	0	0.550193	0	6.18493	0.478994	3.26321	0	9.23945	0	1.04347	0	0.474304	0	0.588137	0	0.550193	0	0.986553	5.02944
4050	0	0	2.39497	2.21974	7.54416	34.3207	0	14.9501	0	7.86397	2.12282	3.77891	0	18.6117	0	5.27426	0	0	7.54416	5.97623	0	0.379443	0	0.588137	0	3.50985	0	0.493276	0	4.81893	0	0.891692	0	5.88137	5.26894	1.68852	0	5.29324	0	0.588137	2.99371	0.474304	0	0.360471	0	0.891692	0	0.417388	2.03573
4100	0	0	3.59246	1.30908	0	31.2092	0	16.4678	0	8.3857	1.41521	3.54262	0	13.622	3.11346	6.2039	1.91598	0.777859	10.7774	5.65371	0	0.87272	0.239497	0	0	1.21422	0	0	0	6.12801	0	0.455332	0	5.25529	5.62818	0.929636	0	4.8379	0.239497	0	8.98114	0.758887	0	0	0	0.455332	1.67648	0.407902	0
4150	0	0.26561	0	0.455332	0	53.16	0	17.4354	2.15547	8.71771	0.990647	4.05832	0	3.47191	2.87397	3.03555	4.07145	0.739915	8.3824	5.7296	0	0	5.74793	0	0	2.44741	0	1.25216	0	10.7952	0	0	0	8.21495	1.07774	0.891692	0	8.12009	5.74793	0	0	0.493276	0	0	0	0	1.31723	0.132805	0
4200	4.90969	1.95413	0	0	0	65.8334	0	15.8228	1.37711	8.01574	2.07927	4.19285	0	11.4023	0	2.27666	0	0.379443	6.22693	7.00073	0	0.284583	0	0.853748	0	2.06797	3.35296	0.645054	0	4.64818	0	0.341499	0	9.14459	4.31095	0.70197	0	7.5699	0	0.853748	0	0.645054	0	0.70197	0	0.341499	0	0.341499	0
4250	1.07774	1.30908	0	0.474304	0	45.4194	0	20.9073	2.45485	11.1936	1.02331	4.43259	3.11346	6.46951	0	1.11936	8.6219	0.87272	7.90341	6.94381	0	1.32805	5.74793	0.094861	3.23321	1.55572	2.87397	0	4.4307	6.33671	0	1.00553	5.98743	11.2695	1.67648	1.06244	0	7.83551	5.74793	0.094861	0	1.68852	0	0.796831	0	1.00553	0	0.189722	0
4300	0	2.01105	0	1.29011	0	48.5498	0	23.3547	0	12.4932	1.41521	4.0221	2.87397	11.6679	2.39497	2.92171	3.35296	0.26561	19.6388	9.37225	0	0.284583	5.14919	0	2.75422	0.87272	5.74793	0.341499	6.70592	8.13906	0	0.550193	5.98743	9.4102	0	1.65058	0	7.47504	5.14919	0	0	1.25216	0	0.398416	0	0.550193	0	0.303555	0
4350	0	1.08141	0	0.550193	0	65.6247	0	25.7832	0	13.2805	0.947102	5.11214	0	14.4568	3.59246	4.09799	0	0.758887	6.94542	9.29636	0	0	1.07774	0	3.59246	1.13833	0	1.55572	0.83824	3.14938	0	0	0.239497	12.8062	0	0.986553	0	7.55092	1.07774	0	5.02944	1.57469	0	0.777859	0	0	0.299371	0.929636	0
4400	0	1.04347	5.14919	0.531221	2.39497	42.7064	0	13.2426	2.45485	8.15803	0.92533	2.48018	0	16.9422	0	6.77306	0	0.87272	7.42441	7.62681	0.359246	0	0	0	2.39497	1.30908	0	0	7.42441	4.72407	0	0	5.74793	10.6244	0	0.094861	0	3.66163	0	0	0.957989	0.227666	0	0.17075	0	0	2.69434	0.085375	0.478994
4450	0	0.87272	0.83824	0.569165	3.59246	32.0061	0	8.27187	3.53258	4.61024	2.40586	2.07487	5.50843	16.0505	0	4.40154	0	0.777859	14.8488	10.2829	5.62818	0	3.9517	0	0	1.78338	0	0.607109	4.55045	5.57782	0	0	2.51472	16.0694	0	0.910664	5.26894	3.6806	3.9517	0	0	0	0	0.379443	0	0	2.27522	1.48932	5.50843
4500	0	1.23319	0	3.37705	0	36.2748	0	17.4354	0.41912	9.38174	0.990647	2.31115	0.478994	7.51298	0.957989	0.948609	0	2.88377	27.6619	17.3216	0	0	7.18492	1.08141	0	2.92171	0.239497	2.21974	0	3.81341	0	0	3.47271	12.1991	4.07145	0.037944	0.718491	5.46399	7.18492	1.08141	0	0.891692	0	1.89722	0	0	0.718491	0.891692	2.87397
4550	0	1.23319	0	1.74544	0	39.538	0	17.2457	2.57459	9.08767	0.696719	1.96793	0	9.56198	5.02944	3.71855	5.02944	1.11936	23.351	14.8742	0	0	0.83824	0.815803	0	2.58021	5.74793	1.91619	2.99371	4.06004	0	0	8.02315	3.2063	1.91598	0	0	2.92171	0.83824	0.815803	0	0.056917	0	0.569165	0	0	0.179623	0.730429	3.11346
4600	0	0.379443	0	0.70197	0	40.5815	0	19.105	3.41283	10.4821	1.00153	2.3284	0	3.77546	0	2.67508	9.10089	0.037944	7.18492	7.79756	0	0	5.14919	0.777859	0	3.49088	0	0.056917	2.99371	3.6806	0	0	3.9517	0	0	0	0	1.0245	5.14919	0.777859	4.90969	0	0	0.018972	0	0	2.81409	0.38893	0
4650	0.598743	2.90274	0	2.71302	0.83824	44.6415	2.63447	14.7034	3.89183	8.22444	0.326587	3.14248	0	0.796831	0	2.82685	3.83195	0.796831	17.7228	9.4102	0.239497	0	0.83824	0.17075	0	3.81341	0	1.32805	0	7.51298	1.79623	0	1.43698	0	0	0	0	3.03555	0.83824	0.17075	10.5379	0	3.83195	1.19525	1.79623	0	0.778366	1.03398	0
4700	5.38869	38.6463	0	3.22527	6.70592	40.4107	3.35296	20.0726	1.67648	10.9185	0.990647	2.51985	0	9.12561	0	1.95413	0	1.10039	5.02944	7.07662	5.74793	0.417388	2.27522	0.834776	1.79623	1.59366	0	1.44189	0	8.49953	4.1912	1.78338	4.55045	4.45846	0	0	0	4.53435	2.27522	0.834776	9.81938	0	2.15547	0.682998	4.1912	1.78338	2.57459	0.569165	1.79623
4750	0	1.06244	2.03573	1.95413	4.4307	40.4676	0	16.8852	0.778366	9.10664	1.34989	1.861	0	2.69405	0	1.7075	0	0.948609	2.99371	6.82998	0	1.38497	3.71221	0.113833	5.86768	0.43636	0	0.474304	0	5.19838	4.55045	1.17627	5.74793	9.25842	0	0.208694	0	3.88929	3.71221	0.113833	4.67019	0	0	0	4.55045	1.17627	4.4307	0.464818	4.1912
4800	0	0.075889	3.9517	2.46638	0	34.4535	0	15.7279	3.83195	8.33827	1.06685	2.91309	0	6.16596	0	2.9976	0	0.682998	4.1912	3.09246	0	0.094861	0	0	4.78994	0.113833	0	1.72647	0	4.89482	6.46642	0.834776	10.4181	8.86	0	0.739915	0	3.71855	0	0	0	0	0	0	6.46642	0.834776	1.19749	0.967581	0
4850	0	0.379443	0	2.44741	0	32.3476	0	18.7066	1.37711	10.1217	1.93775	2.02657	0	14.2671	0	1.78338	0	0.26561	13.1723	6.77307	0	2.06797	0	0.70197	5.50843	4.78099	0	2.12488	0	2.56124	0.957989	0.834776	6.10718	17.2457	2.75422	0.796831	3.47271	0.986553	0	0.70197	0	0	5.50843	0.455332	0.957989	0.834776	0	1.27114	5.14919
4900	3.71221	0.682998	0	0.720943	0	28.5531	0.239497	19.4275	0.119749	10.5485	2.16636	2.41809	0	15.3105	0	5.12249	0	0.246638	13.7711	7.77859	5.74793	0.777859	0	0.379443	0	8.19598	2.99371	3.11144	0	2.1818	2.15547	2.78891	3.47271	14.4378	3.23321	4.28771	10.4181	3.3391	0	0.379443	0	0	0.478994	2.39049	2.15547	2.78891	0	0.17075	0.83824
4950	2.27522	1.1573	0	0.018972	0	32.025	5.74793	17.1129	2.87397	8.85052	1.62205	1.89722	5.86768	18.2702	1.19749	2.25769	0	1.95413	7.54416	3.45294	0.239497	0	0	0.815803	3.9517	5.50193	2.99371	2.06797	0	1.76441	3.83195	0.588137	4.1912	14.0204	0	3.37705	4.07145	2.29563	0	0.815803	0	0.227666	0	0	3.83195	0.588137	0	0.673512	1.91598
5000	0.957989	0.626082	0	1.08141	2.99371	23.9049	0	16.6955	2.51472	8.64182	1.95952	1.75234	0.119749	13.8117	4.78994	3.01658	0	0.645054	1.07774	8.34775	0	0	0	0	2.03573	5.35015	0	0.246638	0	3.50985	0	0.531221	1.55673	10.0742	6.10718	0.075889	0	1.51777	0	0	0	1.44189	0	1.47983	0	0.531221	0	0.455332	9.46014
[truncated: 19 more columns]

## Sheet: H34K9me3
Supplementary Table S5. Corrected values from H3K27me3, H3K4me3, H3K9m3 ChIP-seq data for LCL and RBLs in the 5000 bp window around the TSS of all miRNAS from our study
Histone	K9.RBL	K9.LCL	K9.RBL	K9.LCL	K9.RBL	K9.LCL	K9.RBL	K9.LCL	K9.RBL	K9.LCL	K9.RBL	K9.LCL	K9.RBL	K9.LCL	K9.RBL	K9.LCL	K9.RBL	K9.LCL	K9.RBL	K9.LCL	K9.RBL	K9.LCL	K9.RBL	K9.LCL	K9.RBL	K9.LCL	K9.RBL	K9.LCL	K9.RBL	K9.LCL	K9.RBL	K9.LCL	K9.RBL	K9.LCL	K9.RBL	K9.LCL	K9.RBL	K9.LCL	K9.RBL	K9.LCL	K9.RBL	K9.LCL	K9.RBL	K9.LCL	K9.RBL	K9.LCL	K9.RBL	K9.LCL	K9.RBL
Relateive Distance From miRNA-TSS	miR-551b	miR-551b	miR-34a	miR-34a	miR-155	miR-155	miR-193b	miR-193b	miR-365	miR-365	miR-21-3p	miR-21-3p	miR-146a	miR-146a	miR-18a	miR-18a	miR-18b	miR-18b	miR-130b	miR-130b	miR-486-5p	miR-486-5p	miR-151-3p	miR-151-3p	miR-222	miR-222	miR-627	miR-627	let-7g	let-7g	miR-497	miR-497	miR-342-3p	miR-342-3p	miR-708	miR-708	miR-29c	miR-29c	miR-151-5p	miR-151-5p	miR-140-3p	miR-140-3p	miR-335	miR-335	miR-195	miR-195	miR-101	miR-101	miR-26b
-5000	0	1.08593	2.90803	1.74693	0.24926	0.944287	1.74482	0.377715	0.872409	0.188857	0.717565	1.322	0	0.613786	0	1.13314	0	0	0	1.55807	0	0	0	0	0	1.41643	0	0	0	0.802644	4.56976	0	5.98223	0	7.72705	0	0	1.41643	0	0	0	0	0	0	4.56976	0	1.5371	0.613786	0
-4950	0	0	1.2463	0.613786	0	5.05193	0	1.983	0	0.991501	0.151066	1.66109	0	0.661001	0	0	0	0	0	0	1.91099	0	0	0	0	0	0	0	0	3.91879	3.57272	0	0	0	0.581606	0	0	3.16336	0	0	0	0	0	0	3.57272	0	0.540062	0	0
-4900	0	2.17186	5.98223	1.08593	7.64396	3.06893	0	0	0	0	0.392773	1.13744	0	1.69972	0	1.51086	0.083087	0	0	0.897072	2.24334	0	0	0	0	0	0	0	0	0	3.32346	0	0	0.661001	0	0	0	2.36072	0	0	0	0	0	1.74693	3.32346	0	0	0	0
-4850	0	3.82436	1.08013	1.27479	2.32642	2.69122	0	0	0	0	0.574052	0.545111	0	2.17186	0	2.26629	4.07124	0	0	1.46364	0	0	0	0	0	2.3135	0	0	0	0.188857	0	0.283286	0	1.69972	0	1.88857	0	0.141643	0	0	0	0	0	2.644	0	0.283286	0	0	0
-4800	0	5.66572	0	0	2.4926	2.17186	0	0	0	0.212465	0.166173	1.68684	0	4.91029	0	0.944287	0	0.755429	0	0	0	0	0	0	0	7.03494	0	0.236072	0	2.17186	0	2.07743	0	3.16336	0	2.69122	0	0	0	0	0	1.27479	0	0.3305	0	2.07743	0	0	0
-4750	0.747779	2.3135	1.08013	1.08593	0	2.644	0	0	0	0.967894	0	0.63954	0	0	0	0	0	1.60529	0	0	0	0	0	3.39943	0	2.45515	0	2.12465	0	0	0	0	0	1.55807	0	0.141643	0	0	0	3.39943	2.82494	1.08593	0	0	0	0	0	0	0
-4700	3.40655	1.36922	11.2167	2.40793	3.90507	0	0	0	0	0	0	0.356254	1.99408	0	0	0	0	1.51086	3.90507	0	0	0	0	8.40415	0	0	0	0	0	0	0	0	0	0	0	0	0	0	0	8.40415	2.90803	0.094429	0	0.424929	0	0	0	0	0
-4650	0	4.48536	0.166173	1.22757	1.2463	0	0	0	0	0	0.581606	1.61387	2.16025	0	1.08013	0	0	0.849858	0.24926	0	0	0.708215	0	0.661001	0	5.61851	0	0	0	0	0	0	1.49556	0.708215	5.15137	1.74693	0	0	0	0.661001	2.57568	2.26629	0	1.93579	0	0	1.28784	0.377715	0
-4600	0	1.41643	0	0	3.15729	2.03022	0	0	0	0	0.339899	1.11597	0	0.188857	3.0742	0	2.24334	0	0	0	0	1.6525	0	4.06043	0	4.43815	0	0	0	2.07743	0	0	2.65877	1.6525	3.15729	1.84136	0.913952	0	0	4.06043	0	0	0	0	0	0	0.789322	1.88857	0
-4550	0	0	0	0	0	0.3305	3.15729	0	1.99408	0	0.861079	1.4336	0	2.17186	0	2.9745	1.91099	0	0	0	0	0	0	0.519358	0	7.03494	0	2.12465	0	1.79414	0	0	0	0.897072	6.23149	1.13314	3.24037	2.17186	0	0.519358	0	0	0	1.79414	0	0	0	0.424929	0
-4500	0	0	0	0	3.73889	2.3135	0.997038	0	3.53118	0	0.105746	1.03872	1.08013	0	0	4.24929	0	0	0	0	0	0	0	1.84136	0	4.01322	0	1.08593	0	2.78565	0	0	0	1.46364	2.07716	0	0	0.188857	0	1.84136	0	1.93579	0	0.566572	0	0	0	2.03022	0
-4450	0	0	3.90507	0	0.415433	0.047214	0	0	3.78044	0.377715	0.332346	1.47652	3.0742	1.69972	0	2.21907	0	0	2.90803	0	0	0	0	0	0	5.47686	0	1.51086	0	0.755429	0	0	0	0	0	0	0	0	0	0	0	0.424929	0	1.18036	0	0	0	0	3.15729
-4400	0	4.01322	0.24926	1.03872	0	2.17186	0	0	1.08013	0.802644	0.649586	1.53661	0	3.77715	0	0	0	0	1.2463	0	0	0	0	0	0	4.39093	0	0	0	4.39093	0	0	0	0	7.22853	0	0	0	0	0	0	2.26629	0	2.17186	0	0	0	0	0.997038
-4350	0	6.75165	0	1.322	0	0.188857	0	0	1.5371	0.236072	0.528732	1.51086	0	4.67422	0	0	0	0	0	0	0	0	0	0	0	2.07743	0	0	0	0	0	0	0	4.15486	1.08013	0	0	1.6525	0	0	0	0.094429	0	1.36922	0	0	0.789322	0	0
-4300	0	1.03872	0	0	0	0	0	0	2.90803	2.88007	0.287026	1.49369	0	1.6525	0	0	0	0	0	0.708215	0	0	0	0	0	2.9745	0	3.44665	0	0	0	0	0	1.69972	0	1.69972	0	2.21907	0	0	0	0	0	0	0	0	3.365	0.566572	0
-4250	0	5.09915	0	2.03022	0	0	0	0	1.78636	3.25779	0.09064	2.3693	0	0.047214	0	0	0	0	0	1.6525	0	0	0	0	0	4.10765	0	1.27479	1.57864	0	3.48963	0	0	3.77715	3.57272	0.661001	0	1.322	0	0	0	0	0	1.983	3.48963	0	0	1.46364	0
-4200	0	5.71293	0	0.3305	0	3.11615	1.08013	0	3.57272	1.25118	0.445646	1.89716	0	2.3135	0	0	0	0	0	0	0	0	0	0.236072	0	0	0	0	2.57568	0	0.664692	0	0	4.06043	0.581606	0	0	4.24929	0	0.236072	0	0	0	7.27101	0.664692	0	0.747779	0.3305	3.90507
-4150	0	5.09915	0	0.944287	0	3.58829	3.0742	0	5.81606	1.41643	0.891292	0.764014	0	0	0.498519	2.3135	0	0	2.99111	0	0	0	0	2.59679	0	3.68272	0	0	0	0	0	0	2.16025	0.472143	2.74186	0	0	0	0	2.59679	0.498519	0	0	0.188857	0	0	1.32938	0	0.24926
-4100	3.40655	2.50236	4.15433	1.41643	0.332346	2.73843	0	0	4.52822	0.401322	0.574052	2.06885	0	0.849858	4.23741	3.11615	0	3.77715	1.16321	0	0	0	0	1.88857	0	1.03872	3.15729	0	0	0	3.0742	2.73843	5.81606	0	1.41247	0	0	3.54108	0	1.88857	3.65581	0	0	1.60529	3.0742	2.73843	0	0	0
-4050	0.747779	4.91029	0	3.06893	3.82198	0.708215	0	0	0.623149	0	0.777992	1.84136	0	3.87158	3.57272	1.6525	0	3.305	2.32642	0	0	0	0	0	0	2.50236	0.997038	0.944287	0	0	1.08013	1.983	0.332346	0.472143	0	0	0	3.54108	0	0	0	0	0	0.755429	1.08013	1.983	2.07716	0	0
-4000	0	0.283286	0	2.21907	0	5.42965	0	1.08593	0	0.542965	0.566499	2.07743	0	0	0	0	0	0.755429	1.8279	0	0	0	0	0	0	3.06893	0	1.41643	0	0	0	1.79414	0	4.72143	2.40951	2.03022	0	0	0	0	0	1.03872	0	0	0	1.79414	2.07716	0	0
-3950	0	0	0	1.79414	0	2.88007	0	1.27479	0	0.637394	0.219046	2.35213	0	0	0	0	0	4.48536	0	0	0	0	0	0	0	9.72615	0	1.36922	0	0.897072	0	0.566572	0	1.88857	1.74482	0.755429	0	2.26629	0	0	0	1.322	0	0	0	0.566572	0	0.424929	0
-3900	0	1.84136	1.91099	0	0.830865	2.21907	0	0	0	0	0.302133	2.0388	3.32346	0	0	0	2.40951	3.68272	0	0	0	0.377715	0	1.93579	0	5.94901	0	0.991501	0	1.983	0	2.59679	0	0	0	1.93579	0	2.45515	0	1.93579	0	0	0	0	0	2.59679	1.86945	1.72332	0
-3850	0	0.519358	2.24334	0	4.15433	1.27479	0	0	0	0	0.974378	2.14611	0.830865	2.07743	0	0	1.74482	2.88007	0	0	0	5.42965	0	1.08593	0	0.849858	0	0	0	3.11615	0	2.12465	0	0	0	0	3.82198	3.77715	0	1.08593	0	0	0	0.236072	0	2.12465	0.207716	0.212465	0
-3800	0	0	2.4926	0	4.98519	3.305	0	0	0.623149	0	0.536286	0.884196	0	0.283286	0	0	0	1.84136	0	0.424929	0	1.27479	0	1.69972	0	1.51086	0	0	0	1.08593	0	0	0	0	3.0742	0	0.332346	0.944287	0	1.69972	0	0	0	3.77715	0	0	0	0.070821	0
-3750	0	0	1.66173	3.11615	2.4926	1.88857	0	0	1.45401	0.873465	0	1.59241	0	0	0	2.21907	0	7.83758	0	1.93579	0	1.22757	0	0	0	0	0	0	0	3.21057	0	0.897072	0	0	1.08013	0	0	1.322	0	0	0	0	0	3.54108	0	0.897072	0	1.77054	0
-3700	0	0	0	2.26629	0	3.54108	0	0	1.95253	0.306893	0	1.5452	1.57864	1.03872	0	0.141643	0	6.27951	0	0	0	1.13314	0	0	0	3.68272	0	0	0	1.51086	0	2.17186	0	8.21529	0	0	0	3.06893	0	0	0	2.644	0	4.24929	0	2.17186	0	0.731822	0
-3650	0	0	0	1.69972	0	0	0	0	2.20179	0	0.06798	0.811228	2.57568	1.322	0	0	0	5.28801	0	0	3.24037	0	0	0	0	3.49386	3.24037	0	0	0	0	1.6525	0	1.22757	0	0.3305	0	0.3305	0	0	0	3.02172	3.73889	0	0	1.6525	0	0.967894	0
-3600	0	0	0	0	0	0	0	1.74693	0	0.873465	1.4729	1.83707	0	0	0	2.07743	0	2.26629	0	0	0.913952	0	0	0	0	2.26629	0.913952	0.141643	0	0	0	0	0	0	0	2.03022	5.48371	0	0	0	0	1.41643	0.415433	0	0	0	0	0	0
-3550	0	0	0	0	0	0	0	2.50236	0	1.25118	1.133	0.489312	0.664692	0	0	2.54957	2.74186	2.9745	3.48963	0	0	0	0	0	1.8279	0	0	2.73843	0	0.897072	0	0	0	1.41643	2.74186	0	4.15433	0	0	0	0	3.21057	0	0.849858	0	0	0	0	0
-3500	0	0	0	0	0	3.305	0	0.472143	0	0.236072	1.16321	0.085844	3.48963	2.59679	3.65581	5.76015	1.41247	3.21057	0.664692	0	0	0	0	0	2.32642	0	0	4.20208	0	1.46364	0	0.944287	0	0.944287	1.41247	0	5.23445	0	0	0	3.98815	1.51086	8.14248	2.83286	0	0.944287	0	0.967894	0
-3450	0.498519	0	0	1.60529	0	1.41643	0	0	0	0	0.981932	0.699631	0	2.26629	0.498519	1.41643	0	2.88007	0	0	0	0	0	0	0	4.24929	0	0	0	0.283286	2.65877	1.41643	0	1.03872	0	1.88857	3.98815	1.03872	0	0	0.166173	0.047214	0.166173	1.03872	2.65877	1.41643	1.37093	0.212465	0
-3400	4.3205	0	0	0.755429	0	0	0	1.88857	0	1.62889	0.845972	1.18465	0	2.21907	0	0	0	0.472143	0	0	0	0	0	0	0	2.83286	0	0	0	2.07743	1.49556	0	0	1.322	0	2.83286	1.91099	1.322	0	0	0	2.3135	4.15433	0	1.49556	0	1.2463	0.306893	0
-3350	3.48963	2.26629	0	0	0	0	0	4.43815	1.28784	2.71482	0	0.703923	0	0	0	0.708215	0	0	0	0	0	0	2.40951	0	0	0	0	0	0	2.07743	0	0	0	0.094429	0	0	0	0	2.40951	0	0	0	4.15433	0	0	0	1.5371	1.84136	0
-3300	0	0.094429	0	0.755429	0	0	0	0.755429	0.789322	0.802644	0.845972	0.922826	0	0	0	4.91029	0	0	0	0	0	0	1.74482	0	0	2.78565	0	0	0	0.283286	1.66173	0	0	2.26629	0	0	0	0.613786	1.74482	0	0	0	3.82198	0	1.66173	0	0	1.81775	0
-3250	0	0	0	5.09915	0	0	0	0	0	0.755429	0.287026	0.935702	0	0	0	1.46364	0	0.094429	0	0	0	0	0	0	0	1.93579	0	0	0	0	2.4926	0.472143	0	1.322	3.98815	0.802644	0	3.77715	0	0	0	0	0.332346	0	2.4926	0.472143	0	3.84797	0
-3200	0	0	0	1.22757	0	0	0	0	0	0	0.317239	1.12456	0	0.897072	0	0	0	4.20208	0	0.566572	0	0	0	0	0	5.57129	0	0	0	0	0	3.21057	0	7.55429	0.166173	1.55807	0	0.3305	0	0	0	0	1.66173	0	0	3.21057	1.78636	1.27479	0
-3150	2.57568	3.25779	4.07124	0	0	0	0	0.472143	0	0.236072	0.060427	1.99588	0.997038	1.46364	0	0	0	2.26629	0	1.79414	0	0	0	0	0	1.51086	0	0.047214	0	0	0	3.39943	0	2.92729	2.4926	2.12465	0	6.61001	0	0	0	0	4.07124	0	0	3.39943	1.78636	0.354108	0
-3100	1.57864	1.46364	0.083087	0.661001	0	0	0	1.88857	0	0.944287	0.09064	1.07734	3.15729	0	0	0	0	2.36072	0	0	0	0	0	0	0	0	0	2.3135	0	0.755429	0	0	0	0	1.66173	0.236072	0	4.627	0	0	0	0	4.23741	3.54108	0	0	0.581606	0.566572	0
-3050	0	1.69972	0	1.69972	0	0	0	0	0	0	0.287026	0.364838	0	2.12465	0	0.141643	0	0.708215	0	0	0	0	0	0	0	0	0	0	0	1.60529	0	7.79037	0	0	1.32938	1.93579	0	0.566572	0	0	1.16321	0	7.3947	1.18036	0	7.79037	0	1.69972	0
-3000	0	3.02172	0	0	0	0	0	0	0	0.16525	0.128406	2.06455	0	0.236072	0	2.21907	0	4.627	0	0	0	0	0	0	0	1.93579	0	0	0	0	0	4.01322	0	0	2.82494	0.424929	0	0.566572	0	0	2.99111	0	7.56087	3.21057	0	4.01322	0	2.05382	0
-2950	0	0.897072	0	0	0	0	0	0	0	2.71482	0.324793	2.14181	3.15729	1.27479	0	0	0	4.627	0	0	0	0	0	0	0	3.82436	0	0.708215	0	0	0	0	0	0.377715	0	1.41643	0	2.92729	0	0	0	1.84136	1.08013	1.51086	0	0	0.789322	0.826251	0
-2900	0	1.46364	0	0	0	0	0	0	0	0.661001	0.679799	1.84565	0.997038	7.31822	0	0	0	0	2.74186	1.36922	0	0	0	0	0	1.322	1.91099	1.6525	0	0	0	0	0	2.88007	0	3.305	0	2.644	0	0	0	0.519358	3.0742	0	0	0	1.28784	0.755429	0
-2850	0	0	0	0	0	0	0	0.377715	0	0.188857	0.377666	1.02155	0	2.36072	0	0	0	0.188857	1.41247	0.991501	4.07124	0	0	0	0	0	2.24334	0	0	0	0	0	0	2.88007	1.32938	2.36072	0	3.16336	0	0	0	0	0	0	0	0	0.581606	2.40793	0
-2800	3.90507	0.519358	3.32346	0	0	0	0	1.983	0	0.991501	1.28407	0.493604	0	0.849858	0	1.79414	0	2.17186	0	0	0.415433	0	0	1.6525	0	1.69972	0	0	0	0	0	0	0	1.6525	4.23741	0.188857	2.4926	0.141643	0	1.6525	0	0	0	3.77715	0	0	1.49556	3.89518	0
-2750	0.24926	1.84136	3.15729	1.08593	0	0	0	0	0	0	1.17077	1.09022	0	0	0	0.566572	0	0	0	0	3.82198	0	0	1.08593	0	0.661001	0	0	0.581606	0	0	1.41643	0	5.66572	6.89618	2.17186	1.66173	3.02172	0	1.08593	0	0	0.332346	0.944287	0	1.41643	0	1.15675	0
-2700	0	0	9.13952	1.27479	0	0.519358	0	0	0	0.188857	0.188833	1.32629	8.47483	0	0	0	0	1.983	0	0	0	0	0	4.01322	0	0	0	0	6.8131	0	0	0.944287	0	3.305	9.38878	2.21907	0	3.77715	0	4.01322	0	0	3.82198	0	0	0.944287	0	2.6204	0
-2650	0	0.236072	5.73297	0	0	3.39943	0	0	1.32938	0.991501	0	0.884196	3.98815	0	0	0	0	0.377715	0	0	0	0	0	0.3305	0	0.802644	0	1.79414	0.913952	0	0	0	0	2.12465	3.0742	0.613786	0	1.22757	0	0.3305	0	0	3.65581	0	0	0	0	1.77054	0
-2600	0	2.12465	3.57272	0	0	0.802644	0.830865	0	1.16321	0	0.430539	1.60529	0	0	0	0	0	1.84136	0	0.566572	0	0	0	0.236072	0	1.55807	0	5.28801	0	0	0	0	0	0	0	1.88857	0	2.17186	0	0.236072	0	0.519358	0.498519	0	0	0	0	1.29839	0
-2550	0	2.92729	0	0	0	1.84136	3.32346	0	1.66173	0	0.324793	1.89716	0	0	0	0	0	0.519358	0	1.79414	0	1.74693	0	2.12465	0	0.094429	0	0	0	0	0	0.613786	0	0	0.997038	0	0	2.36072	0	2.12465	0	4.20208	0	0	0	0.613786	0	3.49386	0
-2500	1.99408	1.79414	0	1.18036	0	7.41265	0	0	0	0.236072	0.2266	1.57095	0	1.18036	0	0	0	0	0	0	0	0.613786	0	0	0	6.04343	0	0	0	0	0	2.07743	0	0	4.23741	0	0	2.78565	0	0	0	0	3.32346	0	0	2.07743	0	2.2899	0
-2450	2.16025	1.13314	0	1.18036	0	13.0312	0	0	0	2.12465	0.747779	1.77268	1.57864	1.18036	1.66173	0	0	0	0	0	0	1.03872	0	0	0	3.305	0.997038	0	0	0.377715	0	2.03022	0	0.188857	3.0742	0.094429	0	1.84136	0	0	0	0	4.98519	0	0	2.03022	0	3.18697	0
-2400	0	1.22757	0	0	0	2.07743	0	0.802644	0	0.401322	0.15862	1.96154	2.57568	0	2.4926	0	0	0	0	0	0	1.322	4.15433	1.55807	0	0	3.15729	0	0	1.983	2.07716	0	0	2.17186	6.73001	6.27951	0	6.23229	4.15433	1.55807	0	0.613786	0	0	2.07716	0	1.78636	1.48725	0
-2350	0	0	0	1.60529	0	1.60529	0	1.55807	0	1.79414	0	2.94016	0	0	0	0	0	0.708215	0	1.41643	2.99111	0	4.15433	0.802644	0	0	0	0	0	0	2.07716	0	0	0	2.65877	7.50708	0	8.45137	4.15433	0.802644	0	1.74693	0	1.46364	2.07716	0	0.290803	1.86497	0
-2300	0	0	0	3.11615	2.82494	0	0	0	0	2.52597	0.370113	1.2104	0	0	0	1.36922	0	1.6525	0	3.305	1.16321	0	2.24334	0	0	0	0	1.46364	0	0	2.57568	0	0	0	3.0742	0.283286	0	3.54108	2.24334	0	0	0	0	0.897072	2.57568	0	1.20476	1.29839	0
-2250	0	0.236072	4.3205	0	1.32938	3.72993	0	0	0	0	0.528732	0.721092	0	0	0	0.991501	0	0	0	0.708215	0	2.36072	3.24037	0	0	0	0	0.897072	0	0	1.57864	0	0	0	3.15729	0	0	2.07743	3.24037	0	0	0	0	0	1.57864	0	0.872409	1.86497	0
-2200	0	2.21907	9.38878	0	2.74186	4.53258	0	0	0	0	0.793099	2.46802	0	1.13314	0	1.55807	0	0.377715	0	1.6525	0	0	2.82494	0	0	1.08593	0	0	2.24334	0	0	0.472143	0	2.26629	2.65877	1.27479	0	2.644	2.82494	0	1.66173	0	2.40951	0	0	0.472143	1.08013	0.873465	0
-2150	0	2.26629	2.90803	0	1.41247	3.82436	0	0	0	0	0.581606	1.09022	0	1.22757	0	0.802644	0	1.983	0	0	3.98815	0	0	0	2.07716	1.27479	1.49556	0.188857	1.91099	0	0	1.88857	0	0.094429	8.97335	1.6525	0	0	0	0	2.4926	2.17186	7.22853	1.88857	0	1.88857	0.997038	0	0
-2100	0	0	0.415433	2.12465	0	4.24929	0	0	0	0	0.664692	0.974332	0	0	0	0	0	0	0	2.83286	0.166173	2.17186	3.0742	0	2.07716	0	2.65877	2.17186	0	0.377715	0	0	0	1.983	1.91099	5.66572	0	0.472143	3.0742	0	0	0.188857	2.82494	3.35222	0	0	0	0	3.24037
-2050	0	0	3.73889	0.236072	0.664692	2.40793	0	0	1.62019	0.16525	0.083087	1.33488	1.16321	1.27479	0	0	0	0	0	6.61001	0	0.188857	1.08013	4.53258	0	0.377715	1.99408	0.944287	0	3.87158	0	0	0	4.15486	12.1306	3.44665	0	3.87158	1.08013	4.53258	0	0	4.23741	3.68272	0	0	0	0	0.913952
-2000	0	1.74693	0	0	3.48963	1.18036	0	0	0.456976	1.01511	0	1.07734	2.99111	2.644	0	0.236072	0	0	0	0.991501	0	0	1.2463	0.188857	0	1.983	2.16025	1.41643	0	0.472143	0	0.188857	0	3.25779	4.40359	2.12465	0	2.73843	1.2463	0.188857	0	0	5.81606	0.519358	0	0.188857	0.830865	0.094429	0
-1950	0	1.13314	0	0	1.74482	3.16336	0	0	0	0.236072	0.672246	1.34346	2.40951	1.22757	0	2.12465	0	0	0	1.51086	0	0	2.90803	0	0	0	0	0	0	0	0	2.17186	0	0.047214	8.22557	1.93579	0	2.36072	2.90803	0	0	0	7.31161	0	0	2.17186	1.2463	2.05382	1.41247
-1900	0	1.84136	0	0	5.64988	3.39943	0	0.755429	0	1.34561	0.460753	1.5409	6.23149	1.93579	0	0	0.664692	0.755429	0	3.58829	0	0	0	0	0	0	0	0	0	0.708215	0	0	0	0	4.23741	3.91879	0	0	0	0	0	0	6.06532	0	0	0	0	2.57318	2.74186
-1850	0	0	0	0	0.913952	4.10765	0	2.92729	0	3.32861	0.128406	0.768306	3.82198	4.34372	0	0	4.56976	3.21057	0	0.991501	1.8279	1.41643	0	0	0	0	3.24037	1.74693	0	1.6525	0	0	0	2.54957	2.74186	3.58829	0	0	0	0	0	0	4.65285	0	0	0	0.747779	0.613786	0
-1800	0	0	0	1.13314	0	0.094429	0	1.03872	0	0.991501	0.536286	1.43789	4.9021	7.55429	0	0	3.0742	4.01322	0	0	2.32642	2.69122	0	0	0	2.50236	4.40359	6.89329	0	1.88857	0	0	1.99408	2.17186	2.99111	0.377715	0	2.07743	0	0	0	4.06043	0.997038	0	0	0	2.36797	1.74693	0
-1750	0	0	0	3.58829	0	0	0	0	0	0	0.09064	2.54099	3.40655	3.44665	0	0	1.49556	2.07743	0	0	0	0.613786	2.07716	0	0	2.21907	0.664692	0.802644	0	3.87158	0	0	2.16025	0.566572	7.56087	4.15486	0	5.24079	2.07716	0	0	0.661001	6.8131	0	0	0	1.03858	0	0
-1700	0	0	0	0.661001	0	1.74693	0	0	0	0	0.02266	1.97012	0	2.03022	0	0	2.65877	3.35222	0	1.69972	0	0	2.07716	0.991501	0	1.60529	1.8279	0	0	1.322	0	0	0	2.17186	18.279	0.708215	0	4.53258	2.07716	0.991501	0	0	1.49556	4.72143	0	0	1.03858	1.15675	0
-1650	0	0	0	1.69972	0	2.9745	1.16321	0	0.581606	0	0.453199	1.44218	0	1.93579	0	0	0	0.755429	0	0.661001	0	1.22757	0	6.09065	0	0.755429	2.32642	0	0	1.983	0	0	0	4.72143	1.66173	10.3399	0	4.91029	0	6.09065	0	0	0	0.047214	0	0	1.03858	1.55807	0
-1600	0	1.22757	0	1.41643	0	0	2.99111	0	1.49556	0	1.10278	0.802644	0	7.64872	0	1.983	5.06828	3.305	0	0	0	1.13314	0	0	0	0.944287	0	0	0	0.377715	0	0	0	4.10765	1.32938	5.94901	0	2.12465	0	0	0	0	0	2.3135	0	0	0	0.849858	0
-1550	0	1.13314	0	0.944287	0	1.84136	0	0	0	0	0.687352	0.549403	0	4.86308	0	2.45515	3.24037	1.84136	3.98815	7.12936	0	0	0	0	0	1.41643	0	0.849858	0	0	0	0	0	0.991501	4.56976	3.06893	0	0.755429	0	0	0	0.377715	0	0	0	0	0	2.3135	0
-1500	0	1.74693	0	0	1.32938	9.58451	3.15729	0	1.57864	0	0.037767	2.00446	0	3.77715	0	2.644	0	1.93579	0.166173	2.54957	0	0	0	2.21907	0	0	0	8.12087	0	2.26629	0	0	0	1.60529	2.40951	1.36922	0	1.60529	0	2.21907	0	1.983	0.830865	0	0	0	1.41247	1.29839	0
-1450	0	0.613786	0	0	2.82494	0.377715	5.15137	3.77715	2.57568	1.88857	0.445646	1.00008	0	4.24929	1.57864	0.094429	0	0	0	2.12465	0	0	0	0.141643	0	0	0	5.19358	0	0.094429	0	0	0	0	0	0	0	0	0	0.141643	0	1.79414	7.3947	0	0	0	0.664692	1.08593	0
-1400	0	0	1.49556	1.13314	2.90803	0.661001	0	0.944287	0.830865	0.472143	0.415433	0.974332	0	0.283286	2.57568	2.26629	0	0	0	0	0	0	0	0.755429	0	0	0	4.95751	0	0	0	0	0	0	0	0	0.24926	2.07743	0	0.755429	0	0.566572	0.083087	0	0	0	1.66173	0	0
-1350	0	0	2.65877	8.21529	5.40062	3.54108	0	0.236072	1.2463	0.118036	1.19342	1.5409	0	0	0	1.322	0	0	0	0	0	0	0	1.60529	0	0	0	4.24929	0	2.03022	0	0	0	4.39093	0	0	3.90507	3.39943	0	1.60529	0	0	3.0742	0	0	0	0.747779	0.495751	0
-1300	0	0	0	0.094429	0	5.71293	0	2.12465	0	2.45515	0.173726	0.858443	0	0.566572	0	1.03872	0	8.12087	0	2.21907	0	0	0	0	0	0	2.99111	0.661001	0	0.3305	0	0	0	2.69122	1.57864	3.02172	0	2.9745	0	0	0	1.69972	6.39766	0	0	0	1.74482	1.25118	0
-1250	0	0	2.90803	0	0	3.305	0	0	0	2.19547	0	0.386299	0	3.966	0	0	0	1.36922	0	0.141643	0	1.79414	0	0	0	0	1.16321	1.93579	0	0	0	0	0	0	9.30569	7.74315	0	0.991501	0	0	0	3.966	2.99111	0	0	0	0	1.79414	0
-1200	0	0	1.2463	0.236072	0	7.83758	0	0	0	1.13314	0.438093	1.29196	0	2.54957	0	1.79414	0	2.3135	0	0	0	0.566572	0	0	0	0	0	2.54957	0	0	0	0	0	0	3.15729	1.03872	0	2.17186	0	0	0	5.42965	0	0	0	0	0	0.613786	1.2463
-1150	0	0	0	2.12465	0	5.09915	0.083087	1.18036	0.041543	0.590179	0.445646	2.923	0	0.944287	0	0.566572	0	0	0	0	0	0	0	0	1.2463	0	0	8.02644	0	0	0	5.19358	0	5.47686	5.98223	0	0	1.18036	0	0	0	0.708215	1.74482	0	0	5.19358	0	1.60529	2.90803
-1100	0	0	1.74482	0	0	2.17186	4.07124	1.18036	2.03562	1.03872	0.626926	1.81561	0	3.6355	0	0	0	0	0	0.849858	0	0	0	0	2.90803	2.21907	0	9.96223	0	2.36072	0	2.54957	0	1.60529	11.0505	0	0	1.36922	0	0	0	1.13314	2.40951	0	0	2.54957	0	0.661001	0
-1050	0	1.74693	2.40951	2.3135	0	0	0	0	0	0.731822	0	1.13744	0	0.141643	0	0	0	0	0	3.72993	1.32938	0	0	0	0	0.141643	0	3.68272	0	0	0	1.69972	0	0.897072	3.40655	1.03872	0	0	0	0	0	5.94901	0	0	0	1.69972	0	0.826251	0
-1000	0	2.9745	0	3.25779	0	0	0	1.69972	0	0.849858	0.04532	1.51944	0	0	0	0	1.74482	0	0	2.07743	2.82494	2.3135	0.997038	0	0	0.661001	0	5.05193	0	0	0	0	0	1.46364	6.64692	1.322	0.24926	1.22757	0.997038	0	0	0	3.73889	0	0	0	0	1.01511	0
-950	0.747779	0	0	1.60529	0	0	0	5.14636	0	2.57318	0.710012	0.755429	0	1.322	0	1.27479	2.40951	0	0	0.802644	0	4.48536	3.15729	0	0	1.69972	0	5.99622	0	0.236072	0	0	0	0	0.747779	4.76865	3.90507	1.13314	3.15729	0	0	0	4.56976	0	0	0	1.45401	0.094429	0
-900	3.40655	1.08593	0	3.305	0	0.188857	0	0.236072	0	0.118036	0.332346	0.515065	1.32938	3.39943	0	1.88857	0	3.82436	0	1.983	0	3.305	0	0	0	0	0	3.25779	0	6.18508	0	2.26629	0	0	3.82198	3.25779	1.8279	0	0	0	0	0	3.0742	0.897072	0	2.26629	0.623149	2.26629	0
-850	0	1.27479	0	3.68272	0.747779	4.06043	0	0	0	0	0.732672	1.85424	2.82494	3.11615	0	4.48536	0	0.897072	0	0.849858	0	1.69972	0	0	3.40655	0.755429	0	1.60529	0	5.71293	0	0.094429	0	0	1.2463	1.41643	2.32642	0.991501	0	0	0	0	1.08013	1.84136	0	0.094429	0	0.967894	0
-800	0	0	3.15729	1.41643	3.40655	4.86308	0	0	0	0.495751	0.1133	1.24045	0	4.01322	0	5.42965	0	0	0	3.87158	0	0	0	0	0.747779	1.60529	0	3.25779	0	2.9745	0	0	0	1.322	6.06532	0	0.24926	1.36922	0	0	0	0	4.15433	4.34372	0	0	0	0.212465	0
-750	0	1.6525	3.48963	1.18036	0	0.3305	0	0	0	0.897072	1.30672	0.618079	2.57568	2.54957	0	1.46364	0	0	0	0	0	0.188857	0	0	0	1.69972	0	1.46364	0	1.41643	0	2.9745	0	2.73843	5.15137	5.80736	4.65285	0	0	0	0	0.802644	0	0	0	2.9745	0	0	0
-700	0	0.708215	3.0742	4.2965	2.24334	1.08593	0	0	0	0.967894	1.29162	2.55816	1.57864	2.12465	0	1.983	0	0	0	0	0	3.82436	0	6.65722	0	0.661001	0	0	0	0	0	1.74693	0	0.661001	4.56976	10.7177	3.40655	6.46836	0	6.65722	0	1.55807	0	0	0	1.74693	0	0	0
-650	0	0	6.31458	3.11615	1.91099	1.27479	0	0	0	0	0.075533	1.01296	0	1.74693	0	0	0	3.49386	0	1.322	0	5.42965	0	0.424929	0	0.708215	0	0	0	0	4.07124	0	0	0	12.7122	1.22757	0	1.55807	0	0.424929	0	0	2.57568	0	4.07124	0	0.290803	0	0
-600	0	1.74693	0.581606	1.79414	0	2.26629	0	0	0	0	1.04991	1.07734	0	5.33522	0	1.88857	0	3.58829	0	1.13314	0	0	0	1.79414	0	4.01322	0	0.283286	0	0	0.083087	0	0	0	3.48963	1.13314	0	1.41643	0	1.79414	0	0	5.81606	0	0.083087	0	1.78636	0.731822	0
-550	0	0.613786	0	0.566572	0	2.45515	0	0	0	0.92068	0.29458	1.322	0	1.983	1.99408	0.472143	0	0	0	2.26629	0	0	0	0.566572	3.15729	5.66572	0	2.07743	0	3.87158	0	0	0	0	2.65877	0	0	0	0	0.566572	0	0	5.15137	0	0	0	0	0.590179	0
-500	0	0	0	1.79414	0	0	0	0	0	0.259679	0.143513	1.56237	0	2.73843	2.16025	0.283286	0	0	0	1.88857	0	3.21057	0	1.84136	0.997038	5.99622	0	0	0	6.42115	0	1.88857	0	0	1.49556	0.472143	0	1.322	0	1.84136	0	0	3.0742	0	0	1.88857	0	2.17186	0
-450	0	0.802644	0	1.13314	1.32938	0.613786	0	0	0	0.495751	0.324793	1.66109	0	0	2.07716	2.07743	0	0	0	0.472143	0	1.93579	0	2.88007	0	2.26629	0	2.17186	0	1.51086	0	0.472143	0	0.472143	0	5.00472	0	3.35222	0	2.88007	0	0	0	0.708215	0	0.472143	0	2.14825	0
-400	0	1.55807	0	1.22757	2.82494	1.74693	0	0	0	0.684608	0.339899	1.37351	0	0	2.07716	0	0	0.849858	0	0	0	3.58829	0	0	0	0.236072	0	3.966	0	0	0	0	3.90507	3.11615	0	3.68272	0	0.047214	0	0	0	0	3.24037	1.6525	0	0	0	1.44004	0
-350	0	1.983	1.8279	2.21907	0	0.236072	0	0	0	0.731822	0.392773	0.527942	0	0	0	2.12465	0	5.05193	0	0	0	0.708215	0	0	0	1.08593	0	0.944287	0	0	1.57864	0	0.24926	3.966	0	0.283286	0	0	0	0	2.99111	0.424929	9.38878	0.519358	1.57864	0	0	0	0
-300	0	0.377715	2.32642	0.141643	2.99111	2.12465	0	0	1.62019	0.448536	0.02266	0.944287	0	0	0	1.322	0	5.38243	0	1.03872	0	0	0	0	0	2.83286	2.4926	1.322	0	0.755429	2.57568	0	0	4.48536	0	0	0	1.08593	0	0	1.16321	9.01794	7.56087	1.84136	2.57568	0	0	0	0
-250	0	0	0	0	1.16321	0.377715	3.57272	0	2.24334	0	0.498519	1.49369	0	0	0	1.79414	0	4.39093	0	1.322	0	0	0	0	0	1.79414	1.66173	1.03872	0	3.06893	0	0	0	3.02172	0	2.3135	0	1.27479	0	0	0	0	2.74186	0	0	0	0	0.944287	0
-200	0	0	0	0	0	2.3135	0.581606	0	0.290803	0	1.01215	1.61387	0	0	0	3.21057	0	0.849858	0	0	0	2.03022	0	1.41643	0	5.80736	0	0	0	0.897072	0	0.3305	0	1.46364	0	0.047214	0	5.19358	0	1.41643	0	0	6.1484	1.27479	0	0.3305	0	1.41643	0
-150	0	0	0	0	0	2.45515	0	0	0	0	0.188833	1.5452	0	0	0	4.627	0	1.79414	0	0.613786	0	0.3305	0	4.43815	0	0.283286	0	3.25779	0	0	0	2.07743	0	0	0	3.06893	0	1.88857	0	4.43815	0	0	4.56976	5.14636	0	2.07743	0	0.637394	2.07716
-100	0	0	0	0	0	1.93579	0	0	0	0	0.392773	1.03872	0	0.944287	0	1.08593	0	2.92729	2.32642	1.74693	0	0	0	1.22757	0	0	0	1.46364	0	0	0	4.06043	0	0	0.581606	2.36072	0	0	0	1.22757	0	0	3.73889	2.73843	0	4.06043	0	0.542965	2.07716
-50	0	0.472143	0	0	0	0.661001	0	0	0	0	0.558946	1.6525	0	4.627	3.32346	2.12465	0	0	1.8279	0	0	0	0	0	0	2.07743	0	4.86308	0	0	0	0.897072	0	0.519358	5.5668	1.6525	0	0.377715	0	0	0	0	0	5.52408	0	0.897072	0	0	0
0	0	3.77715	0	0	0	2.45515	0	0	0	0	0.747779	1.99588	0	1.51086	7.3947	0.236072	3.90507	0	0	0	0	1.60529	0	0	0	3.87158	0	3.54108	0	0	0	2.07743	0	1.84136	3.24037	0.661001	0	1.983	0	0	0	0	0	4.86308	0	2.07743	0	0	0
50	0	0.472143	0	0	0	8.12087	0	0	0	0	0.317239	2.2062	0	0	1.74482	0	0.24926	0	0	0	0	2.17186	0	0	0	1.13314	0	4.15486	0	0	0	0	0	0.141643	5.73297	4.06043	0	2.07743	0	0	0	0	0	4.34372	0	0	1.70327	0	0
100	0	0.613786	0	0	0	3.39943	0	5.19358	0	3.39943	0.060427	1.87999	0	0	2.90803	0	0	0	0	0	0	1.93579	4.07124	0	0	0	0	1.60529	0	0	2.16025	0	0	2.21907	1.49556	0	0	0.283286	4.07124	0	0	0	2.24334	2.07743	2.16025	0	0.373889	1.06232	0
150	0	1.74693	0	1.69972	0	1.88857	2.4926	1.88857	1.2463	2.76204	0.060427	2.12035	1.91099	2.21907	1.41247	0	0	0	0	0.802644	0	1.36922	0.083087	0	0	0.094429	0	0	0	0.849858	1.99408	0.3305	0	3.21057	0	0.991501	0	0	0.083087	0	1.16321	0	6.06532	1.84136	1.99408	0.3305	0	1.67611	0
200	0	0	3.40655	2.92729	0	5.28801	2.07716	0.519358	1.03858	1.18036	0.317239	1.68255	2.24334	2.50236	3.98815	2.73843	0	0	0	1.55807	0	0	0	0	0	2.26629	0	0	0	3.87158	0	2.03022	0	8.59301	0	1.36922	0	2.36072	0	0	2.99111	0	0.332346	2.59679	0	2.03022	0	1.983	0
250	0	2.78565	0.747779	1.88857	0	4.53258	3.73889	1.84136	1.86945	1.10954	0.13596	1.08593	4.07124	0.141643	0	7.93201	0	0	0	0	0	0	0	0.613786	0	0.944287	0	0.283286	0	0	0	0	0	3.72993	0	0	0	2.3135	0	0.613786	1.32938	0	7.3947	4.01322	0	0	0	0.849858	0
300	0	2.21907	2.32642	2.92729	0	2.17186	0	0	0	0.991501	0.536286	0.927118	0.083087	3.06893	0	3.49386	0	0.3305	0	3.77715	0	0	0	1.74693	0	1.41643	0	4.43815	0	0	3.24037	0	0	4.20208	0	0.755429	0	1.27479	0	1.74693	2.82494	0	0.581606	3.35222	3.24037	0	0	1.51086	0
350	0	2.69122	1.8279	0	0	2.54957	0	0	0	0	0.083087	1.80702	0	4.95751	0	3.21057	0	2.03022	0	0.944287	0	0	0	1.18036	0	2.59679	0	0	0	0	0.913952	0.755429	2.16025	1.51086	0	3.25779	0	1.22757	0	1.18036	0	0	3.98815	0	0.913952	0.755429	0	0	0
400	0	1.74693	0	0	0	2.17186	0	0	0	0	0.27192	1.47223	0	1.27479	0	3.305	0	1.88857	0	0	0	0	0	1.18036	0	6.18508	0	0	0	0.188857	0	2.12465	1.99408	0	3.48963	2.3135	0	2.26629	0	1.18036	0	0	0.166173	0.849858	0	2.12465	0	0.944287	0
450	0	1.46364	0	0	0	3.305	1.74482	0	0.872409	0	0.105746	2.24483	0	0	0.166173	2.26629	0	0.472143	0.830865	0	0	0.094429	0	0	0	3.02172	0	1.60529	0	3.68272	0	3.87158	0	0	0.664692	0.755429	0	0.188857	0	0	0	0	0	2.07743	0	3.87158	0	1.13314	0
500	3.73889	0.897072	3.73889	3.82436	0	1.22757	2.40951	0.566572	1.20476	0.283286	0	1.75981	0	0.566572	3.98815	0.661001	0	0	3.32346	0	0	2.26629	0	4.72143	0	0	0	1.18036	0	0.849858	0	0.3305	0	0	0	0	0	2.17186	0	4.72143	2.07716	0.944287	0	3.49386	0	0.3305	1.86945	1.51086	0
550	0.415433	0	4.56976	3.305	0	3.44665	0	4.15486	0	2.38432	0.355006	0.386299	0	3.54108	0	2.88007	0	0	0	0	0	0	0.332346	0	0.997038	0	0	1.93579	0	1.60529	0	1.22757	0	0	0	0	0	0.802644	0.332346	0	2.07716	3.77715	0	1.322	0	1.22757	0.540062	1.27479	0
600	0	1.84136	0	4.15486	0	1.27479	0	0	0	1.79414	0.400326	1.37351	0	2.9745	0	5.19358	0	0.377715	0	1.03872	0	0	3.82198	0	3.15729	0	0	0	0	3.06893	0	6.89329	0	1.322	0	0	0	1.55807	3.82198	0	0	0	0.747779	3.39943	0	6.89329	1.74482	1.88857	0
650	0	0.519358	0	0.519358	0	0.849858	0	0	0	0.259679	0.347453	1.49369	0	0	0	2.12465	0	3.06893	0	2.9745	0	0	0	0	0	0	0	0	0	0.047214	0	1.322	0	1.03872	0	0	0	0.519358	0	0	0	0	3.40655	3.02172	0	1.322	0	0.3305	0
700	0	0	0	0	0	1.51086	0	0	0	0.306893	1.04991	2.07314	0	0	0	3.87158	2.32642	1.27479	0	0.802644	0	0	0	0	1.32938	0	0	0	0	0	0	0.047214	0	3.54108	0	0	0	2.9745	0	0	0	0	4.9021	3.91879	0	0.047214	0	0.802644	0
750	0	0	0.332346	1.13314	0	1.60529	0	0	0	1.86497	0.490966	3.02601	0	0	0	4.43815	1.8279	0	0	2.26629	0	1.60529	0.083087	0	2.82494	0	0	0	0	0	0	2.3135	0	4.06043	0	0	0	9.63172	0.083087	0	0	0	3.40655	3.06893	0	2.3135	0	2.73843	0
800	0	0	6.48075	1.22757	0	0.755429	0	0.094429	0	0.236072	0	1.17177	0	0	0	0.377715	0	4.91029	0	0	0	0.755429	7.56087	0	0	0	0	0	0	0	0	0	0	1.84136	0	0	0	3.06893	7.56087	0	2.32642	0.424929	2.40951	5.24079	0	0	0	0.708215	0
850	0	0	1.49556	0	0	2.78565	0	2.26629	0	1.13314	0	1.18036	0	0	0	0	0	5.47686	0	0	0	0.188857	0.664692	1.13314	0	0	0	0.472143	0	0	0	0.566572	0	1.983	0	0	0	2.45515	0.664692	1.13314	1.8279	1.93579	11.1336	7.17658	0	0.566572	0	0.472143	0
900	0	1.55807	2.07716	0	0	1.93579	0	0.519358	0	0.259679	0.861079	0.987209	0	0	0	1.36922	0	1.41643	0	0	0	2.73843	0	1.22757	0	0	0	1.88857	0	1.88857	0	1.79414	0	2.12465	0	0	2.57568	2.45515	0	1.22757	0	0	5.23445	12.3702	0	1.79414	0	0	0
950	0	0.802644	2.07716	0	0	0	3.98815	2.17186	1.99408	2.10104	0.876185	1.70401	0	0	0	3.02172	0	0	0	0	0	1.79414	0	4.15486	0	0	0	0	0	0.472143	0	0	0	2.9745	0	0.991501	1.57864	4.72143	0	4.15486	0	2.26629	2.99111	11.9924	0	0	0	0.16525	0
1000	2.57568	0	0	1.84136	0	1.983	0.166173	2.03022	0.083087	1.18036	0.151066	2.00875	0	0	0	0.3305	2.65877	0	0	0	0	0	0	1.6525	0	0.897072	0	0	0	0	0	0	0	0.047214	0	3.39943	0	0.141643	0	1.6525	0	0.094429	13.2108	4.57979	0	0	0	1.10954	0
1050	1.57864	0	0	0.519358	0	2.73843	2.99111	0	1.49556	0.849858	0.906399	1.97013	0	0	0	2.3135	1.49556	0	0	0	0	2.12465	0	1.27479	0	1.46364	0	0	0	0.094429	0	1.60529	0	2.3135	0	0.3305	0	2.88007	0	1.27479	0	1.03872	7.31161	2.54957	0	1.60529	0.830865	1.08593	0
1100	0	0.519358	2.65877	0	0	3.72993	1.16321	0	1.95253	2.38432	1.18587	1.55378	0	0	0	2.45515	0	1.69972	0	0	0	0.236072	0	0	0	0	0	0	0	4.627	0	0.755429	0	0	0	0	0	1.84136	0	0	0	1.322	8.05939	3.39943	0	0.755429	2.28488	0	0
1150	0	1.84136	1.49556	0	0	0.991501	0.332346	0	0.872408	1.13314	0.490966	2.26629	4.07124	0.661001	0	2.3135	0	0.661001	0	0	0	0	0	0	0	3.87158	0	0	0	2.21907	0	0	0	0	0	1.46364	0	0	0	0	0	0	6.56384	0	0	0	2.24334	2.36072	0
1200	0	0	0	2.03022	0	0	3.82198	0	3.53118	0.354108	0.060427	1.44218	0.083087	3.21057	0	0	0	0	0	0	0	0	0	0	0	3.68272	0	1.69972	0	2.50236	0	0	0	0	0	0.897072	0	0	0	0	0	0	9.55495	0.802644	0	0	0.872409	1.79414	0
1250	0	0	3.0742	0.3305	0	6.13786	0	0.047214	0.456976	0.023607	0.845972	1.14173	0	4.06043	0	2.21907	0	0	0	0	0	0	0	0	0	8.26251	0	0.661001	0	0	0	0	0	0.755429	0	2.69122	0	0	0	0	0	0	4.15433	1.55807	0	0	0	3.18697	0
1300	0	0	1.08013	0	0	4.20208	3.98815	3.82436	1.99408	1.91218	1.04991	1.28766	0	3.39943	0	0.141643	0	2.78565	0	0	2.07716	0	0	0	0	3.06893	0	0.991501	0	0	0	0	0	3.6355	0	2.3135	0.083087	0.377715	0	0	0	0	4.15433	1.41643	0	0	0	1.322	0
1350	0	1.46364	0	0	0	5.24079	2.16025	1.60529	1.08013	0.802644	0.747779	1.23186	0	2.83286	0	4.20208	0	5.99622	0	0	2.07716	0	3.32346	0	0	1.55807	0	3.44665	0	1.36922	0	0	0	0.3305	0	2.07743	4.07124	1.983	3.32346	0	0	2.12465	13.3769	5.99622	0	0	0	1.91218	0
1400	0.415433	0.897072	0	0	0	2.73843	6.31458	1.60529	3.15729	0.802644	0	1.45506	0	0	0	1.46364	0	0.661001	0	0	0	0	0.830865	0	0	2.88007	0	2.83286	0	3.6355	4.07124	1.84136	0	0	0	0	0	0	0.830865	0	0	0.236072	3.57272	4.627	4.07124	1.84136	0	3.56468	0
1450	3.73889	1.79414	0	0	0	6.04343	6.56384	1.55807	3.28192	0.779037	1.0197	1.28337	0	1.27479	0	1.41643	0	0	4.23741	0	0	0	0	1.88857	0	4.24929	0	4.53258	0	2.07743	0.083087	0.519358	0	2.12465	0	0	3.57272	1.13314	0	1.88857	0	0	18.1959	2.40793	0.083087	0.519358	0	2.21907	0
1500	0	5.19358	0	0	0	7.64872	8.30865	7.93201	4.15433	3.966	1.80524	1.64821	0	1.51086	0	0.708215	0	1.983	4.07124	1.84136	0	0	3.24037	0.472143	0	3.11615	0	1.74693	0	0.708215	0	1.13314	0	1.55807	0.498519	0	4.73593	1.22757	3.24037	0.472143	0	0	10.552	2.88007	0	1.13314	0	0.16525	0
1550	0	0.094429	0	0	0	6.79886	6.73001	4.67422	3.365	3.11615	0.332346	1.46364	0	1.93579	0	1.6525	0	0.377715	0	0.519358	0	0	0.913952	0	0	0	0	1.322	0	2.26629	0	5.94901	0	3.39943	7.22853	0.755429	0.747779	3.06893	0.913952	0	0	0	5.40062	1.55807	0	5.94901	0	0	0
1600	0	0	0	0	0	3.44665	3.48963	5.38243	1.74482	3.09254	1.38226	1.88428	0	2.45515	0	0	4.07124	0	0	3.39943	0	0	0	0	0	8.26251	0	2.12465	0	1.74693	0	0	0	0.755429	8.14248	1.60529	7.14544	2.3135	0	0	0	2.21907	5.98223	3.16336	0	0	0	1.60529	0.913952
1650	0	0.897072	0	2.26629	0	0.236072	3.98815	2.644	1.99408	1.322	0.717565	1.64392	0	5.85458	0	1.983	0.083087	0	0	1.322	0	1.88857	0	1.93579	1.08013	5.80736	1.57864	2.9745	0	0	0	0	0	3.58829	0.747779	0	0.415433	1.69972	0	1.93579	0	2.50236	3.40655	1.55807	0	0	0	2.33711	3.24037
1700	0	1.46364	0	0.094429	0	4.15486	0.24926	3.68272	0.12463	1.84136	1.22364	1.13314	0	3.49386	0	0.377715	0	0	0	0	0	0.472143	0	0.424929	3.73889	2.45515	2.57568	1.27479	0	0	0	0	3.15729	1.36922	0	1.41643	3.98815	1.88857	0	0.424929	0	0.897072	5.40062	0	0	0	0	1.95939	0
1750	0	0	0	0	0	8.64022	3.90507	1.46364	1.95253	0.731822	0.891292	0.828397	0	1.69972	0	4.24929	0	0	0	0	0	0	0	0	3.48963	0	0	3.77715	0	0.424929	0	0	0.997038	4.72143	0	3.305	0.166173	2.50236	0	0	0	2.9745	1.49556	0	0	0	0	0.755429	0
1800	0	1.46364	0	0	0	4.91029	3.40655	0.991501	1.70327	0.495751	1.4729	2.0388	0	0.661001	0	2.50236	0	0	0	0.047214	3.15729	0	0	0	0	0	0	4.15486	0	1.93579	0	0	1.2463	3.72993	3.57272	0	0	4.39093	0	0	0	10.0567	7.06236	0.094429	0	0	0	1.60529	0
1850	0	0.897072	0	1.18036	3.40655	7.31822	4.9021	0	2.45105	0	0.219046	2.69551	0	2.45515	0	0.3305	0	0	0	2.3135	0.997038	0	0	0.094429	0	0	0	1.51086	0	0	0	0	2.90803	3.72993	3.0742	0	0	10.3872	0	0.094429	1.16321	0.236072	2.07716	2.26629	0	0	0	2.19547	0
1900	0.24926	0	0	2.54957	0.747779	0.944287	0	0.613786	0	0.306893	0.876185	1.96154	0.997038	3.966	0	0.944287	1.2463	1.55807	3.15729	0	0	1.84136	0	2.26629	0	0.802644	0	2.21907	0	1.18036	0	0	0	4.72143	1.66173	0	0	2.92729	0	2.26629	2.99111	0	2.40951	0	0	0	0	1.34561	0
1950	3.90507	0	0	0.991501	0	7.41265	0	1.84136	0	0.92068	0.830865	1.85853	3.15729	0.661001	0	1.74693	2.90803	0.802644	0.997038	0	0	0.519358	0	0	0	3.966	0	0.141643	1.32938	2.40793	0	0	0	1.84136	0	1.36922	0	1.51086	0	0	0	1.93579	1.91099	0	0	0	0.415433	4.32011	0
2000	0	0	0	0	0	5.47686	0	2.73843	0	1.36922	1.30672	1.42931	0	1.41643	0	2.03022	0	0	0	0	0	0	0	0.566572	0	2.3135	0	0	2.82494	1.13314	0	0	0	6.13786	1.74482	5.14636	0	0.141643	0	0.566572	0	0.424929	7.89322	0	0	0	1.66173	1.79414	0
2050	1.2463	0.047214	0	0	0	3.72993	0	5.90179	0	3.09254	0.672246	3.59687	0	6.75165	0	0	0	0	0	0	0	0.708215	0.332346	1.79414	0	0	0	1.6525	0	2.03022	0	1.6525	3.0742	0.094429	3.15729	1.51086	0	7.93201	0.332346	1.79414	0	0	6.8131	0	0	1.6525	0	1.55807	0
2100	3.0742	3.91879	0	0	0	2.26629	0	1.79414	0	1.93579	0.687352	3.3651	0	2.92729	0	0	0	0	0	0	0	4.95751	3.82198	0	0	2.88007	0	2.78565	0	2.3135	0	0.708215	1.08013	0	3.40655	1.41643	0	6.94051	3.82198	0	0	0	0.913952	0	0	0.708215	1.41247	0.590179	0.581606
2150	3.98815	0.755429	0	1.46364	0	7.50708	0	4.34372	0	2.92729	0.536286	2.50665	0	2.12465	0	0	3.0742	0	0	0	0	1.983	0	0.141643	0	5.05193	0	0.283286	0	0.377715	0	1.6525	0	0	0	0.424929	0	5.71293	0	0.141643	0	3.87158	6.8131	0	0	1.6525	0.706235	0	3.57272
2200	0	0	0	0.897072	0	5.90179	1.99408	3.68272	2.99111	2.26629	0	3.84582	0	4.20208	0	0	1.08013	0.283286	0	0	0	1.79414	0	2.21907	0	3.35222	0.415433	0	0	0.991501	0	0.708215	0	0	4.3205	1.93579	0	10.6232	0	2.21907	0	0.849858	6.64692	0	0	0.708215	2.03562	0.967894	0
2250	0	0	0	0	0	0.755429	2.16025	6.79886	1.86945	4.53258	0	2.89295	0	6.56279	0	0	0	3.87158	0	0	0	0	0	0.755429	0	3.11615	3.73889	0	0	1.36922	0	0	0	1.46364	15.9526	0.141643	0	6.04343	0	0.755429	0	0	2.24334	1.93579	0	0	0	0.212465	0
2300	0	0	0	0	0	1.46364	3.82198	4.34372	3.28192	2.47875	0	1.22757	0	4.34372	0	0	0	0.566572	0	0	0	0	0	1.60529	0	2.12465	0	0.708215	0	0	3.82198	3.72993	0	0.897072	4.65285	2.3135	0	0.377715	0	1.60529	0	0	0	4.2965	3.82198	3.72993	0	1.15675	0
2350	0	2.3135	0	0.472143	1.91099	0.897072	0.332346	3.35222	0.166173	4.55618	0.634479	1.22757	0	0	0	0	0	0	0	0	0	2.26629	0	0	0	1.46364	0	3.06893	0	0	4.56976	5.66572	0.581606	0	2.74186	2.26629	0	2.12465	0	0	0	0	0	3.16336	4.56976	5.66572	0.290803	0.306893	0
2400	0	4.57979	0	1.88857	2.24334	0.377715	0	0	0	3.80075	0.362559	0.746845	0	1.93579	0	0	0	0.377715	0	0	0	0.094429	0	0	0	0.991501	0	0.944287	0	3.58829	4.07124	2.40793	3.57272	0	1.41247	0	0	0.236072	0	0	0	0	0	4.43815	4.07124	2.40793	1.78636	0.897072	0
2450	0	6.32672	0	0	0	8.82908	0	0	0.083087	0.141643	0.513626	1.84136	0	3.44665	0	0	0	1.983	3.73889	1.322	0	0.755429	3.0742	0	0	9.34844	0	0	0	1.13314	0	0	0	3.58829	2.40951	0	0	0	3.0742	0	0	0	0	2.69122	0	0	1.08013	0	0
2500	0	2.26629	0	0	0	2.83286	0	0	1.99408	0.283286	0	0.686754	0	5.47686	0	0	0	0	0.415433	1.03872	0	1.60529	1.08013	0	0	0	0	0.377715	0	0	0	0	2.4926	1.13314	3.73889	4.39093	0	0	1.08013	0	0	0	0	0	0	0	0.997038	0.967894	0
2550	0	1.03872	0	0	3.40655	2.12465	0	0	0	1.67611	0.551392	1.11597	0	3.966	0	3.68272	0	0	0	0	0	0	0	0.708215	0	0.802644	0	4.15486	0	0	0	1.322	2.32642	0	2.16025	0.3305	0	0	0	0.708215	0	0	0	0	0	1.322	0	0.542965	0
2600	0.24926	0	0	2.17186	0.747779	0	1.41247	1.13314	1.78636	0.967894	0.581606	1.38209	0	4.06043	1.2463	1.03872	0	0.661001	0	0	0	0	0	3.11615	0	1.55807	0	0.188857	0	0	0	3.39943	3.57272	0	6.48075	1.51086	0	0	0	3.11615	0	0	0	0	0	3.39943	2.03562	0.849858	0
2650	5.5668	0	0	2.92729	0.332346	0	2.74186	1.22757	4.23741	0.613786	0.558946	0.506481	0	0.566572	5.89914	0	0	1.69972	0	0	0	0.188857	0	0.897072	0	1.983	0	0	0	1.22757	0	0	4.07124	0	4.23741	3.06893	3.0742	0	0	0.897072	0	0	0.664692	0	0	0	0.041543	1.322	0
2700	5.73297	1.03872	2.82494	6.70444	7.3947	1.74693	0	1.79414	0.207716	0.967894	0.317239	0.630955	3.24037	4.15486	1.16321	0	0	0	0	1.69972	0	2.17186	0	0	0	0.377715	0	0	0	1.13314	0	0	0	0	5.89914	1.51086	1.08013	0	0	0	0	0	3.48963	0	0	0	0	1.03872	0
2750	0.913952	1.322	1.32938	0	0.581606	4.91029	0	5.47686	0	3.84797	0.543839	0.922826	0.913952	1.46364	0	2.07743	0.664692	0	0	0.661001	1.2463	0	0	0	2.99111	0	1.2463	0	1.74482	0	1.66173	0	0	1.13314	0	0.991501	0	0	0	0	0	0	0	0	1.66173	0	0	0	0.166173
2800	0	0	0	0	0	10.4816	0	2.17186	0	1.08593	0.468306	0.987209	0	4.10765	0	1.08593	3.48963	1.13314	1.91099	0	2.90803	0	0	0	1.16321	0.566572	2.90803	0	2.40951	0	2.4926	0	0	2.54957	0	0	0	0	0	0	0	0	0.083087	1.69972	2.4926	0	0	0	3.98815
2850	0	0	0	0	0	3.11615	0	4.76865	0	2.38432	0.347453	0.699631	0	3.77715	0	1.55807	0	5.94901	6.23149	0	0	0	0	0	0	4.15486	0	0	0	0	0	0	3.32346	1.13314	1.74482	0	1.91099	0	0	0	0	0	7.31161	0.661001	0	0	0	1.60529	0
2900	0	0	0	0	0	3.77715	0	2.3135	0	1.15675	0.407879	1.51944	0	2.73843	0	0	0	1.93579	0.166173	0	0	0	0	0	0	1.55807	0	0	0	0	0	0	0.830865	2.26629	2.40951	0	2.24334	1.13314	0	0	0	0.566572	3.73889	0	0	0	0	0.755429	0
2950	0	0	0	1.69972	0	6.65722	0	0.566572	0	0.283286	0	1.57095	0	8.40415	0	0	0	4.43815	0	0	0	0	0	0	0	3.16336	0	0	2.16025	0	0	0	0	1.03872	0	0	0	1.46364	0	0	0	1.79414	10.9674	0	0	0	0	0	0
3000	0	0	0	1.51086	0	1.983	0	4.15486	0	2.07743	0	1.63104	0	3.6355	1.8279	0	0	0.708215	0	0	1.8279	0	0	0.188857	0	0	0	1.08593	1.99408	0	0	0	0	1.322	0	0	0	2.12465	0	0.188857	0	0	8.05939	0	0	0	0	2.05382	0
3050	0	0	0	2.92729	2.65877	4.67422	0	0	0.415433	0	0	0.914241	0	2.17186	2.32642	0.849858	0	0	1.16321	0	2.32642	0	0	2.45515	0	1.79414	0	1.27479	0	0.566572	0	0	0	3.44665	0	0	0	0	0	2.45515	0	0	3.0742	0	0	0	0	0.306893	0
3100	0	0	0	0.944287	1.49556	2.88007	0	0	1.66173	0	0	1.28766	0	2.03022	0	1.51086	0	1.74693	2.99111	0	0	0	0	2.07743	0	0.708215	0	0	0	4.15486	0	0	0	1.60529	0.498519	0	0	0	0	2.07743	0	0	0	0	0	0	0	0.967894	0
3150	0.415433	0	0	0	0	2.26629	0	2.54957	0	1.27479	0.173726	1.23616	0	0.472143	0	3.16336	0	0.613786	0	1.46364	0	0	0	0	0	2.92729	0	0	0	0	3.65581	0	0	2.03022	3.65581	1.55807	0	0	0	0	0	0	0	0	3.65581	0	0	0.212465	0
3200	3.73889	0	0	1.03872	0	3.21057	0	2.73843	0	1.36922	0.800652	1.3778	0	5.24079	1.99408	3.39943	0	0	0	0.897072	0	0	0	0	0	2.92729	0	0	2.99111	0	0.498519	0	0	0	0	0.802644	0	0	0	0	0	0	4.81902	0	0.498519	0	0	1.58168	0
3250	0	1.88857	0	3.39943	4.65285	3.72993	0	1.79414	1.62019	0.897072	0.664692	1.56666	0	4.91029	2.16025	0.519358	0	0.849858	3.65581	0	0	0	0.997038	0	0	1.08593	1.91099	0	1.16321	1.84136	0	0	0	0.566572	2.65877	2.92729	0	0.188857	0.997038	0	0	0	7.06236	0	0	0	0.540062	0.991501	0
3300	0	2.83286	4.07124	2.644	3.65581	9.82058	0	0.094429	0.456976	0.897072	0.24926	2.99167	0	1.18036	0	0	0	1.51086	0.498519	0.047214	0	0	3.15729	0	0	0.991501	2.24334	0	0	2.3135	0	1.69972	3.73889	1.79414	1.49556	1.79414	0	4.53258	3.15729	0	0	0	4.56976	0	0	1.69972	1.5371	0.967894	0
3350	0.415433	0	0.083087	0.236072	0	5.90179	0	2.26629	0	2.73843	0.725119	2.24483	0	0.613786	1.8279	0	0	0	0	2.3135	0	0	0	0	0	3.49386	0	0	0	0.566572	0	2.40793	0.415433	1.46364	0	0	3.98815	0	0	0	0	0	0.166173	0	0	2.40793	0	0	0
3400	3.73889	0.566572	0	2.12465	6.56384	4.34372	0	0	0	1.39282	0.2266	2.29204	0	1.74693	2.32642	1.69972	0	0	0	0	0	0	0	0	0	3.21057	0	0	0	7.64872	0	0.613786	0	0.897072	0	0.849858	0.166173	0	0	0	0	0	0	0	0	0.613786	0	0	0
3450	0	2.50236	0	0	1.74482	3.82436	3.90507	0	1.95253	0.873465	0.460753	0.922826	3.0742	0	0	2.73843	0	0	0	0	0	0	1.08013	0.519358	0	1.74693	0	0	0	5.09915	0	0	0	2.07743	0	1.51086	0	0.755429	1.08013	0.519358	0	0	0	0	0	0	0	0.354108	3.0742
3500	0	1.6525	0	0	0	2.21907	2.40951	0	1.20476	0	0.098193	1.77268	1.08013	0	0	2.45515	0	0	0	0	0	0	4.48667	1.84136	0	0.944287	0	0	2.40951	1.41643	0	0	0	2.644	0	0	0	3.72993	4.48667	1.84136	0	3.305	0	0.424929	0	0	0	2.76204	1.08013
3550	5.40062	0	0	0	0	0	6.06532	4.10765	4.27896	2.05382	0.302133	1.75551	0	0.236072	0	1.55807	0	0	0	1.983	0	0	2.74186	0	0	1.41643	0	1.93579	4.40359	0	0.747779	0	0	1.55807	1.2463	1.79414	0	3.87158	2.74186	0	0	1.41643	0.581606	1.93579	0.747779	0	0	0.424929	0
3600	4.81902	0	0	0	0	0	0.083087	0.613786	0.872409	1.06232	0.906399	1.42501	0	5.14636	0	0.991501	0	0	0	1.03872	0	0	0	0	0	1.322	0	0.424929	1.49556	0	3.40655	0.141643	0	5.38243	4.48667	0.566572	2.07716	1.08593	0	0	0	2.07743	3.57272	0	3.40655	0.141643	0	0	0.830865
3650	2.24334	0	0	0	0	0	0	3.72993	0.24926	2.2899	0.679799	1.03872	0	2.9745	0	0.991501	0	0	0	8.78187	0	0	2.90803	0	0	1.79414	2.07716	5.00472	0	0	0	2.21907	0.581606	3.91879	3.73889	0	2.07716	0	2.90803	0	0	0.283286	0	0	0	2.21907	0	0.306893	3.32346
3700	0	2.07743	0	0.755429	0	1.84136	0	3.35222	1.8279	1.67611	0	1.03013	2.90803	4.39093	0	1.79414	0	0	0	2.36072	0	2.21907	7.3947	0	0	2.50236	2.07716	4.43815	0	0	0	1.84136	3.57272	3.49386	2.99111	0	0	2.69122	7.3947	0	0	0	0	0	0	1.84136	0	0.873465	0
3750	0	0.283286	0	1.60529	0.166173	5.24079	0	0	0	0.873465	0.551392	0.922826	1.2463	1.41643	0	1.93579	0	0	0.332346	0	0	0.141643	4.73593	0	0	1.46364	0	0	3.0742	0	0	0.519358	0	2.644	1.08013	4.48536	0	2.03022	4.73593	0	0	0	0	0	0	0.519358	0	0.873465	0
3800	0	3.02172	0	0	3.98815	4.06043	0	0	0	0.306893	0.339899	0.849858	0	1.74693	0	0.613786	0	0	3.82198	0	0	0	1.57864	0	0	2.26629	2.90803	1.46364	1.08013	0	0	0	0	3.82436	8.97335	4.95751	0	0	1.57864	0	0	0	2.40951	0	0	0	0	1.6525	0
3850	0	2.26629	0	0	0	2.78565	0	0	0	0.708215	0.619372	1.80702	0	0.613786	0	1.74693	0	0	0	0.519358	0	0.755429	0	0	0	3.58829	1.2463	0.897072	0	0	0	0	0	3.6355	2.40951	0	0	0	0	0	0	0	1.74482	2.644	0	0	1.8279	3.23418	0
3900	0	3.06893	0	0	0	0.236072	0	2.07743	1.12167	2.69122	0.506072	1.16319	0	0.519358	0	2.12465	0	1.6525	0	1.84136	0	3.966	0	3.25779	3.73889	1.22757	0	0.849858	0	0	0	0	0	3.87158	5.64988	0	0	0	0	3.25779	0	0	0	2.26629	0	0	0.24926	2.21907	0
3950	0	1.983	0	0	0	0	0	4.20208	2.53414	2.10104	0.24926	1.47223	3.48963	1.84136	0	0.236072	0	0.708215	0	2.644	0	0	0	1.46364	0.415433	0.188857	3.65581	3.72993	1.16321	1.93579	0	0	0	0	2.65877	0	0	3.82436	0	1.46364	0	0	0	2.17186	0	0	0	1.86497	0
4000	0	5.94901	0	0	0	3.91879	0	2.36072	0.498519	1.18036	0	1.34776	0.664692	0	0	2.83286	0	0	0	2.40793	0	0	0	0	0	2.17186	0.498519	0.141643	2.99111	2.69122	0	0	0	4.15486	0	1.46364	0	3.25779	0	0	0	0	0	0.3305	0	0	0	1.62889	0
4050	1.91099	2.3135	0	0	0	10.4816	0	1.36922	1.78636	1.46364	0.415433	0.661001	0	0.188857	0	4.24929	0	0	0	2.03022	0	0	0	0	0	0	0	0	0	0.094429	0	0	0	1.22757	0	0.897072	0	0.283286	0	0	0	0	0	2.03022	0	0	0	1.93579	0
4100	2.24334	0.283286	3.82198	0	0	8.26251	0	1.79414	0.290803	1.29839	1.3747	0.888488	0	2.17186	0	1.322	0	2.03022	0	2.07743	0	0	0	0	0	0	0	0	0	1.84136	0	0	0	1.69972	2.40951	8.49858	1.66173	4.34372	0	0	4.15433	0	0.997038	0	0	0	0	0.755429	3.73889
4150	0	0	0.332346	0	0.747779	7.55429	0	0	0	0	1.42002	0.888488	0.664692	0	0	1.84136	0	0.3305	0	0.283286	0	0	2.4926	0.802644	0	1.69972	0	0.424929	0	0.802644	0	0.849858	0	0	5.89914	0.944287	2.4926	2.45515	2.4926	0.802644	0	0	3.15729	0	0	0.849858	0	0	0.415433
4200	0	0	0	0	3.40655	4.34372	0	2.644	0	2.19547	0.188833	1.24045	6.8131	1.88857	0	2.12465	0	1.36922	0	0	0	0	1.66173	1.55807	0	2.3135	1.41247	1.93579	0	2.07743	0	1.51086	0	0	5.31754	0	0	1.6525	1.66173	1.55807	0	0	0	0	0	1.51086	0	0.047214	0
4250	0	0	0	0	0.581606	2.03022	0	4.95751	0	2.78565	0	1.23616	0.830865	0.472143	0	1.79414	0	0.991501	0	2.12465	0	0	0	0	0	4.39093	2.74186	0	0	0.3305	0	0	0	0	5.40062	0.047214	0	2.17186	0	0	0	0	0	0	0	0	0	2.00661	0
4300	0	0	3.32346	0	3.57272	3.49386	0	1.84136	0	1.79414	0.604266	2.15469	0	0	0	0	0	1.74693	0	0.236072	0	0	0	0	0	11.1898	0	1.74693	0	2.03022	0	1.93579	0	0	8.30865	2.3135	3.32346	3.21057	0	0	0	1.22757	0	0	0	1.93579	0	0.967894	0
4350	0	0	0.830865	0	0	5.33522	0	1.36922	0	0.991501	0.370113	1.49369	0	1.36922	0	3.77715	0	3.72993	0	0	0	0	0	0	0	2.83286	0	0.613786	0	0	0	0.424929	0	0	5.15137	0	0.830865	0.047214	0	0	0	1.13314	0	1.88857	0	0.424929	0	0.519358	0
4400	0.913952	0	0.415433	0	0	7.55429	0	1.03872	0	0.519358	0.15862	0.721092	0	0.991501	0	2.26629	0	1.60529	0	0	0	0	0	0	0	1.79414	0	0	0	0	0	0	0	0	4.9021	2.83286	0	0	0	0	0	0	0	1.36922	0	0	0	0.188857	0
4450	3.24037	0	3.73889	0	5.06828	5.57129	0	3.77715	0	2.66761	0	1.8199	0	0	2.40951	4.24929	0	2.12465	0	0.802644	0	0	1.74482	0	0	7.08215	0	0	0	3.58829	0	0	0	0	0	1.88857	0	1.13314	1.74482	0	0	1.74693	0	1.46364	0	0	0	1.22757	0
4500	3.24037	0.094429	0	1.93579	3.24037	10.8593	0	1.51086	0	1.15675	0.264366	2.06885	0.24926	0	5.89914	1.51086	0	0.236072	0	4.48536	0	0	2.40951	0	0	6.18508	0	0	0	3.49386	0	0	0	0	5.23445	1.60529	0	3.11615	2.40951	0	0	2.50236	0	1.983	0	0	1.74482	2.83286	0
4550	0.913952	2.26629	0	0.424929	1.32938	9.5373	0	1.74693	0	0.944287	0.483413	0.442098	3.90507	0	1.99408	0.897072	0	0.944287	0	4.01322	0	0	2.90803	0	0	0.283286	0	0	0	2.12465	0	1.13314	0	0	3.0742	3.11615	0	0.472143	2.90803	0	0	2.83286	0	5.09915	0	1.13314	2.40951	0.472143	4.07124
4600	0	0	0	0	2.82494	1.322	0	0	0.581606	1.10954	0.241706	1.26191	0	0	2.16025	6.09065	0	3.35222	0	0.141643	0	0	5.40062	0	0	1.93579	0	0	0	0.236072	0	2.78565	0	0	2.82494	0	0	0	5.40062	0	0	0	0	2.21907	0	2.78565	0	1.06232	0.083087
4650	0	0	0	0	0	1.51086	0	0	1.49556	0	0.974378	1.57095	0	0	0	1.322	0	1.27479	0	0.519358	0	0	0	1.60529	0	1.983	0	0.188857	0.24926	0	0	1.69972	0	0	2.74186	0	0	0.755429	0	1.60529	0	0	0	0.141643	0	1.69972	1.78636	0.118036	0
4700	0	0.897072	0	0	0	4.53258	3.65581	0	1.8279	0.637394	0.981932	1.61816	0	1.55807	3.24037	1.13314	2.07716	4.20208	0	1.84136	0	0	0	0.755429	0	0.802644	0	3.54108	3.90507	3.02172	0	2.69122	0	0	5.5668	0	0	1.60529	0	0.755429	0	1.41643	0	0	0	2.69122	4.44513	0.613786	0
4750	0	1.46364	0	0	0	6.23229	0.498519	0.188857	1.20476	0.637394	0.981932	0.609494	0	1.18036	0.913952	0	4.81902	3.16336	0	0	0	0	3.65581	0	0	3.82436	0	0.991501	0	2.21907	0	1.13314	0	0.755429	1.32938	0.047214	2.90803	0	3.65581	0	0	0.944287	0	0	0	1.13314	0	0.566572	0
4800	0	0	0	1.322	0	2.17186	0	2.3135	1.12167	2.03022	0.377666	1.03872	0	1.983	0	0	1.41247	1.88857	0	3.54108	0	0	0.498519	0	0	4.57979	0	0	0	1.84136	0	1.88857	0	2.26629	0	2.3135	2.07716	0	0.498519	0	0	2.12465	0	0	0	1.88857	0	0	0
4850	2.99111	0	0	1.03872	0	2.07743	0	2.21907	0	1.41643	1.19342	0.858442	0	1.84136	0	0	0	4.01322	0	6.79886	0	0	0	0	0	3.02172	0	0	0	0	0	5.19358	0	4.06043	3.98815	2.54957	6.56384	0.661001	0	0	0	0.236072	0	0	0	5.19358	0	0	0
4900	1.16321	0.377715	0.997038	0	2.4926	0	0	0	0	0.613786	1.75237	1.03442	5.06828	5.76015	0	0	0	0.047214	0	3.35222	0	0	0	0	0	0.377715	0	1.93579	0	0	0	0.802644	0	0	7.97631	2.45515	9.2226	1.69972	0	0	0	1.69972	2.07716	0	0	0.802644	0.456976	0.424929	0
4950	0	4.15486	3.15729	0	1.66173	0	0	0	0	0.566572	1.17832	0.360546	3.24037	4.20208	0	0	0	0	1.08013	2.36072	0	0	0	0	0	0.236072	0	0.424929	0	0	0	1.55807	0	2.92729	7.56087	2.07743	2.99111	0	0	0	0	0.661001	2.07716	0	0	1.55807	1.62019	3.65911	0
5000	0	0.188857	0	0	1.8279	2.07743	0	0	0	0	0.740225	0.93141	0	1.27479	0	0	0	0	4.98519	2.83286	0	0	0	0	0	4.01322	0	0	0	0	0	2.3135	0	1.79414	7.72705	6.32672	1.16321	0	0	0	0	0	0	1.08593	0	2.3135	0	2.12465	0
[truncated: 19 more columns]
