# Supplementary material for: NF-κB directly mediates epigenetic deregulation of common microRNAs in Epstein-Barr virus-mediated transformation of B-cells and in lymphomas
Source: Nucleic Acids Res. 2014 Sep 8;42(17):11025–39. doi: 10.1093/nar/gku826 (PMC4176189; doi:10.1093/nar/gku826)
Supplement: SUPPLEMENTARY DATA [file supp_gku826_nar-01805-x-2014-File007.zip › NAR-01805-X-2014.R1 Suppl files/Supplementary_Table_S6.xlsx]

## Sheet: Hoja1
Supplementary Table S6. miRNA expression changes between lymph nodes (LN; GSE23026) and DLBCL (27)
ID	logFC	AveExpr	t	P.Value	adj.P.Val
miR-551b	-2.09279	1.7616	-2.4172	0.0207833	0.0787112
miR-34a	0.549688	10.1689	1.72604	0.0928362	0.243012
miR-155	1.45977	11.9309	3.2121	0.00275928	0.0191472
miR-193b	0.747344	9.29004	1.74407	0.0896036	0.238051
miR-365	-0.0151814	7.56428	-0.0404519	0.967954	0.987632
miR-146a	0.41874	11.3214	1.36419	0.180898	0.404183
miR-18a	1.02663	8.82086	2.98826	0.00500597	0.0264672
miR-18b	0.554031	5.52903	1.30401	0.200434	0.427965
miR-130b	0.939795	7.51657	3.12033	0.00353064	0.0221807
miR-486	-0.414572	5.80616	-1.07059	0.291414	0.531109
miR-151	-0.418496	5.97204	-0.933292	0.356831	0.597732
miR-222	0.380159	9.74797	0.940981	0.35293	0.597732
miR-627	-1.12083	2.6328	-2.20096	0.0341756	0.114778
let-7g	-1.06947	11.8355	-3.73874	0.000635474	0.00706965
miR-497	-1.94639	6.77322	-5.19264	8.13696e-06	0.000922881
miR-342	-0.760275	9.72049	-2.73066	0.00969054	0.0434853
miR-29c	-0.219721	12.2982	-1.17661	0.247003	0.481385
miR-140	-0.998275	8.06584	-5.13092	9.83915e-06	0.000922881
miR-335	-2.78322	3.79057	-4.3419	0.000108338	0.0023625
miR-195	-1.66908	8.70499	-5.64618	2.00584e-06	0.00035704
miR-101	-1.61425	9.67863	-8.31843	6.20158e-10	3.31164e-07
miR-26b	-1.12052	10.0761	-3.62674	0.000874427	0.00864711
miR-582	-1.81655	2.13952	-2.41237	0.0210209	0.0790506
miR-95	-2.14353	2.5057	-2.98847	0.00500324	0.0264672
miR-26a	-0.903528	11.7185	-3.70534	0.000699172	0.00761955
let-7b	-0.822904	11.3726	-3.66204	0.000791034	0.00812331
miR-199a	-0.65746	9.32456	-2.39831	0.0217273	0.0811356
miR-223	-0.108679	10.0696	-0.279284	0.781611	0.857043
miR-28	-1.28859	6.97806	-4.4891	6.96368e-05	0.00195716
miR-451	0.0470277	9.15172	0.06575	0.947937	0.977217
miR-150	-1.88647	9.66773	-3.65064	0.000817094	0.00823261
