# Supplementary material for: NF-κB directly mediates epigenetic deregulation of common microRNAs in Epstein-Barr virus-mediated transformation of B-cells and in lymphomas
Source: Nucleic Acids Res. 2014 Sep 8;42(17):11025–39. doi: 10.1093/nar/gku826 (PMC4176189; doi:10.1093/nar/gku826)
Supplement: SUPPLEMENTARY DATA [file supp_gku826_nar-01805-x-2014-File007.zip › NAR-01805-X-2014.R1 Suppl files/Supplementary_Table_S7.xlsx]

## Sheet: RBL-to-LCL
Supplementary Table S7. Expression changes for putative targets of selected miRNAS from our study in RBL-to-LCL (sheet 1) and BLBCL-vs-lymph nodes (LN).
	B	B	B	B	B	B	B	B	B	B	LCL	LCL	LCL	LCL	LCL	LCL	LCL	LCL	LCL	LCL	LCL	LCL
	ID4.B.cell.CD19.1	ID4.B.cell.CD19.2	ID3.B.cell.CD19.1	ID3.B.cell.CD19.2	ID2.B.cell.CD19.2	ID5.B.cell.CD19.1	ID5.B.cell.CD19.2	ID1.B.cell.CD19.1	ID6.B.cell.CD19.1	ID6.B.cell.CD19.2	ID3.LCL.1	ID3.LCL.2	ID2.LCL.1	ID2.LCL.2	ID4.LCL.1	ID4.LCL.2	ID5.LCL.1	ID5.LCL.2	ID1.LCL.1	ID1.LCL.2	ID6.LCL.1	ID6.LCL.2
miR 155
PPP1R9A	4.3945	3.84203	4.19753	4.72108	5.61686	5.92401	5.88694	5.45607	5.59897	3.30592	1.53821	0.0684333	0.397371	0.013313	0.803252	0.582255	0.292365	0.362745	0.767089	0.764882	1.15664	-0.23145
ZNF502	6.12994	5.88133	7.06381	7.10255	6.15157	6.06702	5.95365	5.7905	6.63891	6.06773	4.21209	4.65112	0.480771	0.106381	2.22027	0.889818	1.01897	1.05335	3.35034	3.77409	1.95852	1.17896
SATB1	6.64689	6.09982	6.93804	6.79611	6.75637	6.85618	6.50818	6.96098	6.18364	5.81457	2.27445	3.43208	1.39296	2.53108	2.89155	2.44296	2.75313	2.39493	1.63997	2.02109	1.89607	2.2058
SCML4	6.20102	6.30553	5.86107	5.62322	5.44764	6.07261	4.80803	4.5015	4.14464	4.0551	2.04065	3.27146	2.63272	1.73833	1.82379	3.39218	2.93026	2.2653	1.7543	2.69911	2.65926	1.85255
FOS	8.97765	11.7415	10.6177	10.1802	9.32369	12.4404	10.9144	10.7313	9.81031	11.534	5.54256	5.25608	5.47169	4.77766	5.78878	5.03551	6.23985	6.16564	4.58782	4.92459	5.66708	5.98235
TSPAN32	8.48028	8.91466	9.18851	8.70404	8.51862	8.83879	8.80969	9.14451	8.78536	9.47474	5.65123	5.76783	5.081	4.97183	6.06459	6.11618	2.8096	3.03704	5.95888	6.014	3.10303	1.97386
SSPN	8.85614	9.0502	8.26745	8.20311	8.64039	8.78115	8.6943	9.87423	8.94894	8.54866	4.78112	4.5748	3.92055	3.82478	5.41911	5.10238	5.17606	4.62153	4.93114	5.16894	4.70604	5.5284
PSD3	0.922488	0.325135	0.611472	1.62739	0.49908	0.599547	0.769119	1.29353	0.301812	0.761459	1.39533	0.51256	0.727073	0.300896	1.85085	0.889818	0.839621	0.407142	0.92306	1.20547	0.411612	0.639241
NR3C2	6.31118	5.70242	6.17511	6.3677	6.39451	5.91988	5.94732	5.68485	5.45347	5.03871	3.22911	3.87399	3.01215	3.74	3.06337	3.51598	3.18549	3.32909	3.32922	3.70501	3.82716	3.06876
PLEKHA1	9.34506	9.1238	9.9843	10.0313	10.0143	9.82864	9.49832	9.74915	9.68512	9.20394	6.34448	6.01551	6.50792	5.95859	5.82803	5.65093	5.94104	5.69835	5.12773	5.65432	4.98167	6.58868
KBTBD11	6.91499	7.59874	7.20917	7.36085	6.95893	6.22426	6.36494	7.05136	6.58755	7.12189	3.534	5.63214	4.12418	4.28751	3.65108	4.0402	4.15314	4.04166	4.61461	4.65416	4.04065	4.27718
ANK3	4.95644	4.00942	4.15338	4.35525	3.91084	3.91084	3.67794	4.84994	3.92247	4.30925	4.02501	4.4945	4.32856	3.85214	4.35096	4.09404	4.4863	4.3737	3.97575	4.41957	4.55124	4.55257
miR 28-5p
PBK	1.06166	1.57176	2.21036	2.20838	1.89064	0.627907	0.716409	2.99724	1.06902	0.38228	9.06477	8.40669	8.5463	8.50745	8.69803	8.38512	8.50341	8.78774	8.41348	8.64692	8.97422	8.49309
CENPA	2.15085	3.32733	3.20301	2.57114	2.56545	1.49458	2.84412	5.34068	2.94954	3.69377	9.15145	8.72224	8.85893	8.56067	9.06881	8.82219	8.87139	9.14706	9.38599	9.26931	9.26981	8.97191
WDR51A	1.55895	2.59408	2.67358	2.22381	1.38545	2.11467	2.33801	3.30849	2.45523	1.12719	5.88541	6.25055	6.34384	5.90537	6.11231	6.05814	6.10666	6.09745	6.00246	5.59486	6.71936	6.26078
ESCO2	0.649146	0.696968	2.90904	1.34289	1.54176	0.705675	1.74042	1.51359	1.71671	2.32477	4.47447	4.10019	3.42327	4.30133	2.81971	2.40164	2.88696	3.29104	3.7869	3.22635	4.66572	3.46438
RAD54L	2.16592	4.4226	3.337	4.39777	4.1414	3.6437	4.16463	4.94327	3.93998	3.10804	8.72823	8.51419	8.4575	8.48544	8.10565	7.95845	8.44893	8.48019	7.81141	7.70056	8.52806	8.00485
CENPF	3.47812	4.24504	4.48843	4.13074	3.02059	3.25523	3.33481	5.05091	3.14247	3.57675	8.02724	7.38009	7.25647	7.01939	8.44695	8.05004	8.15084	7.37585	7.98572	8.10238	8.52604	7.45522
MKI67	4.14817	3.68305	4.06919	3.99791	3.47198	3.63466	3.68714	4.75728	3.90477	4.18334	7.13452	6.97256	6.57968	6.21039	7.48083	7.44815	7.36884	7.04533	7.36808	7.1869	7.91771	6.3072
IGF2BP3	6.02811	6.32273	6.87379	6.90308	6.73839	5.90328	5.8781	6.50174	5.96239	5.55244	10.8996	10.7431	11.3774	11.2311	11.4314	11.6808	10.8957	10.7717	11.0021	11.1763	10.6194	11.0449
BCAT1	5.68379	6.44911	6.32392	5.96611	5.60375	6.60756	5.85578	6.87428	7.2219	6.64296	10.1373	9.63027	10.9598	10.8755	10.6575	10.442	10.2771	10.2864	10.7208	10.7889	10.7006	10.0341
BRCA1	1.83521	2.3243	2.4224	3.41968	3.17186	2.14427	3.62176	2.49632	3.87787	2.83157	1.96267	2.88049	2.87853	2.13661	2.30202	3.53434	2.843	3.14205	3.9457	2.87387	3.44424	3.14621
MAD2L1	6.50218	6.65702	6.78893	6.89317	6.67836	6.58685	6.6359	7.27951	7.43721	6.81646	10.7847	10.5234	10.724	10.3756	10.4456	10.4288	10.4687	10.6774	10.2424	10.1818	10.6954	10.4517
RFC3	5.71075	5.70954	6.35843	6.66905	5.75078	6.008	5.87144	6.31769	5.80225	5.08653	8.39786	7.70328	8.42593	8.31854	8.54184	8.26113	8.2404	8.38126	7.71786	7.93251	8.42734	8.31514
miR 150
RAD51	2.87962	3.69179	1.84777	2.81255	3.96844	2.59271	3.43174	3.66879	3.61496	3.4752	6.81526	6.35519	6.66614	6.31718	6.21273	6.79382	6.52984	6.6751	6.69571	6.33679	7.1053	6.68836
CENPA	2.15085	3.32733	3.20301	2.57114	2.56545	1.49458	2.84412	5.34068	2.94954	3.69377	9.15145	8.72224	8.85893	8.56067	9.06881	8.82219	8.87139	9.14706	9.38599	9.26931	9.26981	8.97191
NEK2	1.63024	2.62165	1.92969	1.65698	2.7587	2.98737	3.15057	2.14517	1.41464	2.39314	5.89208	5.59312	6.09977	5.69808	6.66827	5.61004	5.88438	6.44902	6.49437	6.08888	6.72138	6.54946
CDT1	2.4634	4.16147	4.13085	3.8702	2.08015	2.57875	2.38349	4.9128	3.02017	3.30592	8.9373	8.91634	8.69585	8.54745	8.36421	8.28479	8.40976	8.79529	8.31645	8.32487	8.93991	8.24274
RAD54L	2.16592	4.4226	3.337	4.39777	4.1414	3.6437	4.16463	4.94327	3.93998	3.10804	8.72823	8.51419	8.4575	8.48544	8.10565	7.95845	8.44893	8.48019	7.81141	7.70056	8.52806	8.00485
MCM10	3.40659	4.73102	4.0534	3.75003	3.36783	4.09382	2.72	5.20033	3.45059	3.5435	7.49318	7.53405	7.7283	7.5143	7.45188	7.61226	7.9492	8.00098	7.35536	7.42085	7.96112	7.57416
KIF4A	3.23293	4.03814	4.57639	3.9902	3.28604	3.72303	4.23235	4.94327	3.32056	3.96074	7.77965	7.55779	7.62399	7.4987	7.97294	7.71862	7.99151	8.30428	7.64986	7.70056	8.10158	7.57796
RRM2	3.84949	4.46129	4.78391	5.15672	4.21733	3.83168	4.13673	5.04247	4.01662	4.15222	8.02775	6.96311	7.72253	7.34576	8.43556	8.41039	8.26882	8.88583	8.93441	9.15958	9.30731	8.08795
NCAPG	4.28553	5.81678	5.41221	5.75477	5.36095	4.92856	4.4079	7.13035	5.77377	5.09506	10.7115	10.0108	10.3352	10.1214	10.2293	9.88011	10.0231	9.99992	9.67532	9.95875	10.1573	9.77637
MKI67	4.14817	3.68305	4.06919	3.99791	3.47198	3.63466	3.68714	4.75728	3.90477	4.18334	7.13452	6.97256	6.57968	6.21039	7.48083	7.44815	7.36884	7.04533	7.36808	7.1869	7.91771	6.3072
CDCA5	5.75382	6.07792	6.1078	6.06521	6.06064	5.56133	5.7265	7.16302	5.71234	5.75331	10.7474	10.495	10.5705	10.3992	10.3321	9.98249	10.218	10.5438	9.97258	10.042	10.7402	10.2384
CCNA2	5.79565	5.9105	6.04782	5.8325	5.1573	5.48553	5.47505	6.85401	5.59602	4.99841	9.9143	9.27632	9.79285	9.47114	10.0503	9.63827	9.74783	10.068	9.67809	9.60979	10.3319	9.6431
KIF14	4.92783	5.19937	5.15642	4.71133	4.85723	4.47977	4.94344	5.48774	4.79665	4.73624	8.51151	7.8643	8.09586	7.86346	8.53558	8.51514	8.40027	8.19963	8.43227	8.52863	8.77162	8.33293
BCAT1	5.68379	6.44911	6.32392	5.96611	5.60375	6.60756	5.85578	6.87428	7.2219	6.64296	10.1373	9.63027	10.9598	10.8755	10.6575	10.442	10.2771	10.2864	10.7208	10.7889	10.7006	10.0341
BRCA1	1.83521	2.3243	2.4224	3.41968	3.17186	2.14427	3.62176	2.49632	3.87787	2.83157	1.96267	2.88049	2.87853	2.13661	2.30202	3.53434	2.843	3.14205	3.9457	2.87387	3.44424	3.14621
CHRNA5	4.64259	4.84138	4.58775	4.02081	4.28982	3.72303	4.53324	4.08347	3.33273	4.3789	6.47058	5.78661	6.93458	6.78496	6.51531	6.24321	6.2623	6.72756	6.51736	6.61578	7.23962	5.94934
KIF11	5.87588	6.05568	6.29926	6.17441	5.65548	5.94242	5.59545	6.86782	6.12936	5.21748	9.29527	8.43133	8.99136	8.85573	9.33405	9.32022	9.45095	9.1924	9.19469	9.26571	9.41427	9.03037
ATF5	7.58397	8.30316	7.9681	8.41198	7.9797	8.53187	8.6526	9.30411	7.83514	8.14878	12.7725	12.9562	13.1152	12.9271	10.3767	10.3128	11.3631	11.4933	13.3546	13.2821	11.1348	11.3361
CCNF	5.56535	5.99856	6.63258	6.73582	5.86522	6.08187	5.90879	6.54988	5.76327	5.52408	8.54098	8.60401	8.36176	8.08083	8.56846	8.55014	8.89905	8.8063	8.22843	8.36966	8.64422	8.45756
miR 199a5p
FRK	0.261617	0.349269	0.643378	0.858467	1.52406	0.282106	0.332457	0.198988	0.301812	0.315177	5.7862	5.21733	4.03599	4.5896	4.43612	4.36737	4.101	4.18165	5.51047	5.58535	5.23407	2.86402
WDR51A	1.55895	2.59408	2.67358	2.22381	1.38545	2.11467	2.33801	3.30849	2.45523	1.12719	5.88541	6.25055	6.34384	5.90537	6.11231	6.05814	6.10666	6.09745	6.00246	5.59486	6.71936	6.26078
CKAP2L	2.5645	3.23025	3.65249	2.70095	4.46828	3.91856	2.33801	4.79103	2.15387	4.13643	9.3568	9.76631	8.82545	8.64605	8.82078	8.63591	8.70412	8.64312	9.22188	9.2836	9.01497	8.13994
DEPDC1B	1.1345	2.78297	3.40661	3.07426	2.28858	2.60662	3.13853	3.81639	0.731946	4.03834	6.34286	5.27131	6.2253	5.91476	5.95858	5.6651	6.6054	6.89515	6.60757	6.68462	7.30371	6.54614
CEP55	3.19873	4.66552	4.49446	4.8334	4.24186	4.10073	3.50397	5.90637	4.08986	3.98701	9.87589	9.15229	9.71226	9.54672	9.61408	9.32022	9.73329	9.46404	9.72941	9.75495	9.84324	9.72119
MCM10	3.40659	4.73102	4.0534	3.75003	3.36783	4.09382	2.72	5.20033	3.45059	3.5435	7.49318	7.53405	7.7283	7.5143	7.45188	7.61226	7.9492	8.00098	7.35536	7.42085	7.96112	7.57416
MKI67	4.14817	3.68305	4.06919	3.99791	3.47198	3.63466	3.68714	4.75728	3.90477	4.18334	7.13452	6.97256	6.57968	6.21039	7.48083	7.44815	7.36884	7.04533	7.36808	7.1869	7.91771	6.3072
IGF2BP3	6.02811	6.32273	6.87379	6.90308	6.73839	5.90328	5.8781	6.50174	5.96239	5.55244	10.8996	10.7431	11.3774	11.2311	11.4314	11.6808	10.8957	10.7717	11.0021	11.1763	10.6194	11.0449
DIAPH3	4.80317	4.53068	4.60463	3.78522	3.99698	3.78237	4.34742	4.86908	4.38696	4.11246	7.84737	7.45617	7.92626	7.70588	7.17666	7.05051	7.7168	7.50795	7.39569	7.39036	8.04299	7.73162
BCAT1	5.68379	6.44911	6.32392	5.96611	5.60375	6.60756	5.85578	6.87428	7.2219	6.64296	10.1373	9.63027	10.9598	10.8755	10.6575	10.442	10.2771	10.2864	10.7208	10.7889	10.7006	10.0341
STIL	6.3351	6.38358	6.87975	6.52833	6.40404	6.31355	6.1738	7.3191	6.64035	6.3695	9.6949	9.22085	9.18904	9.14363	9.28767	9.10037	9.46755	9.34811	9.10094	9.30712	9.86077	9.33852

## Sheet: DLBCL-vs-LN
Supplementary Table S7. Expression changes for putative targets of selected miRNAS from our study
			LN	LN	LN	LN	LN	LN	LN	GC	GC	ABC	ABC	ABC	GC	ABC	GC	EBV+	ABC	GC	GC	ABC	ABC	ABCA	ABC	ABC
Symbol		Symbol	LN1	LN2	LN3	LN4	LN5	LN6	LN7	DLBCL1	DLBCL2	DLBCL3	DLBCL4	DLBCL5	DLBCL6	DLBCL7	DLBCL8	DLBCL9	DLBCL10	DLBCL15	DLBCL16	DLBCL17	DLBCL18	DLBCL19	DLBCL20	DLBCL21
miR 155
PPP1R9A		PPP1R9A	-1.21897	-1.92335	-1.56004	-1.22758	-1.42218	-1.53581	-1.52358	-3.03528	-3.20229	-3.21674	-2.90312	-2.95426	-2.86434	-2.77388	-3.67585	-3.48506	-3.14697	-2.92387	-2.44644	-3.33916	-3.24941	-3.58716	-0.0983718	-2.42156
ZNF502		ZNF502	1.71297	2.02044	1.94284	1.7558	2.65689	3.22558	2.2341	0.179172	-0.0661175	0.0605861	1.11437	0.789878	-0.031314	1.20094	1.81661	0.737286	0.355108	0.614155	-0.132371	-0.203236	0.20719	0.397831	2.49	0.478439
SATB1		SATB1	2.68931	2.63728	3.14899	3.29759	3.74026	3.20303	2.97865	0.985351	-0.504931	0.236309	1.02727	0.309319	0.0828631	1.50328	1.58645	1.44702	0.754853	1.84136	-0.217327	1.8921	0.333974	0.307395	-0.403468	2.32423
SCML4		SCML4	2.30956	2.1035	2.7052	2.81128	2.85075	3.08817	2.81645	1.33443	1.23648	1.80518	2.10874	1.01325	1.37872	2.19077	0.560886	1.71211	1.31227	1.54347	1.19721	0.766252	1.32417	1.81376	-1.72189	2.46559
FOS		FOS	2.83892	-1.68597	1.0828	0.47323	-1.39458	1.3863	-3.13983	-1.95538	-1.59341	-2.69004	-1.43808	-1.31356	0.883222	0.201165	-3.40296	-2.25433	-3.61805	-2.94184	-1.62149	-1.78877	-2.91483	-1.80865	-0.15422	-1.1091
TSPAN32		TSPAN32	2.36653	1.85469	2.481	2.96063	3.19144	3.09873	2.70563	0.593727	0.678951	2.0023	1.94975	0.797259	1.51021	1.55243	0.543473	1.71628	1.11893	1.37362	1.33072	0.334768	0.876861	1.59196	-0.0659113	1.43321
SSPN		SSPN	2.70336	0.94709	2.12534	1.61483	2.58843	3.32328	1.21081	0.778167	0.915341	1.34365	0.590533	0.949422	0.707866	0.00594277	-0.740649	0.47941	-0.00764186	0.518347	-0.2358	-0.231163	2.03226	1.96672	0.557553	0.873619
PSD3		PSD3	0.873108	-0.746742	0.479453	-0.612414	0.539968	0.835436	-0.520651	-1.27872	-2.20172	-2.50289	-1.72237	-1.7532	-1.74573	-1.50225	-2.08211	-1.39609	-1.48473	-1.28523	-2.04618	-2.33382	-1.84929	-0.420907	-0.839888	-1.27263
NR3C2		NR3C2	3.66713	2.39322	3.44264	2.92234	3.63572	3.67414	2.90169	0.554604	0.532091	0.0414563	1.55935	0.467449	0.438205	1.60744	2.79783	1.74566	1.11265	2.01653	1.06059	1.15941	0.41953	-0.144182	-1.57984	2.03873
PLEKHA1		PLEKHA1	1.12682	0.959237	0.983543	1.20239	1.65565	1.32626	1.11987	-1.05437	-2.05189	-1.43244	-0.122137	-0.785439	-1.16754	-0.859083	-0.830665	-0.575127	-1.23695	-0.0248722	-1.49415	-1.65988	-1.26873	-1.68883	-1.64264	0.528782
KBTBD11		KBTBD11	2.10095	-0.509124	1.46631	0.738852	1.23281	1.89069	1.13275	-1.49481	-2.58273	-2.20317	-0.173963	-1.22196	-0.358641	-0.711767	-3.27368	0.729199	-1.28841	1.8137	0.155094	-1.18241	-0.686004	-2.07728	1.50221	1.6585
ANK3		ANK3	0.93967	0.143125	1.2764	1.21208	1.04889	0.925889	0.492731	-1.28619	-1.25771	-1.33409	-0.0513072	-0.83007	-1.25325	0.286705	-0.270154	-0.277226	-0.870439	-0.307033	-0.855304	-1.63111	-0.765566	-1.34231	0.285559	0.417174
miR 199a5p
FRK		FRK	-0.136836	-0.269546	-0.495641	-0.574932	-0.354301	-0.601065	-0.655762	0.764796	1.66216	1.67567	1.7588	1.26723	-0.209313	1.56612	1.28795	0.693727	1.56318	-0.144817	2.64749	2.70987	0.776796	3.50842	1.28377	0.845654
WDR51A		WDR51A	-1.74335	-0.595913	-1.68403	-1.35309	-2.04609	-1.97913	-0.754573	0.303546	-0.406654	0.374037	0.116064	0.207103	0.291816	-0.07629	0.244074	0.124175	-0.241143	0.0316165	-0.123306	0.698791	0.283534	-0.336954	0.26114	-0.588927
CKAP2L		CKAP2L	-2.36617	-0.980268	-2.19481	-1.94356	-2.69319	-2.75365	-1.0051	0.858852	0.127204	1.36439	-1.06565	0.919127	0.151516	0.652224	1.23354	0.246366	0.33916	0.917876	0.699908	0.636202	0.698459	-0.192953	-0.452574	-0.462236
DEPDC1B		DEPDC1B	-2.28879	-0.714932	-1.89891	-1.6395	-2.97947	-3.34781	-0.435358	0.627895	0.576405	0.67956	-0.747667	0.881503	-0.514007	0.154127	0.594843	0.446852	0.0573609	0.522022	0.530244	0.109965	0.540889	0.0631952	0.0799595	-0.950819
CEP55		CEP55	-1.52867	0.23333	-1.48164	-1.03058	-2.21049	-2.94255	-0.16905	-0.271823	-0.360678	0.223154	-0.335269	0.224171	-0.370764	-0.181861	0.609606	0.189699	-0.194472	-0.828786	0.0463001	0.520083	0.683203	0.470203	2.34073	-0.639713
MCM10		MCM10	-2.48866	-0.662223	-2.07228	-1.93804	-2.53513	-2.81991	-0.976922	0.256512	0.749161	-0.306031	-0.462416	0.307346	0.27747	0.0698396	0.113549	-0.466241	-0.350449	-1.1144	-0.622782	0.0265987	0.0277398	-0.0493481	-0.757054	-0.902929
MKI67		MKI67	-2.36234	-1.00898	-1.85605	-1.79354	-2.70979	-3.24496	-1.59086	-0.569671	-0.994086	-0.932666	-0.845503	0.968412	-0.456238	-0.00160159	0.363611	-0.8792	-0.236611	-0.0285395	-0.574356	-0.251898	-0.464572	-1.13915	-0.857375	-0.595028
IGF2BP3		IGF2BP3	-3.6764	-1.26851	-3.37001	-2.35371	-3.60453	-3.38366	-1.93143	-1.31722	-0.335944	-0.385202	-0.48281	-0.220279	0.0586156	0.636395	-0.567469	-1.8365	-0.049489	0.695452	0.499968	-0.944256	0.19313	-1.20623	-0.0915538	0.370969
DIAPH3		DIAPH3	-2.16588	-0.876025	-2.05619	-1.75325	-2.34875	-2.32362	-1.42773	0.265404	-0.895224	-0.554836	-0.68333	0.529575	0.072479	-0.308745	-0.0442334	-0.691136	-0.73605	-1.17559	-0.792845	-0.397079	-0.649242	-0.580956	-0.396208	-1.11323
BCAT1		BCAT1	-2.47072	-1.42878	-2.77184	-2.70554	-2.76227	-2.76897	-1.95581	1.32425	1.18877	0.167656	-2.22083	-0.628709	-1.57462	-0.196676	0.46067	1.08692	0.152197	-1.44588	-1.46567	0.849721	-0.41443	1.12503	-0.093462	-1.88053
STIL		STIL	-1.90042	-1.17946	-1.85962	-1.6975	-2.05792	-1.98641	-0.948263	0.338223	0.536052	0.402308	-0.661515	0.362815	0.182987	0.27106	0.840832	-0.256341	0.0382042	0.331384	-0.0931392	0.0952444	-0.427808	-0.435425	-0.0770133	-1.08991
miR 28-5p
PBK		PBK	-3.55725	-1.64183	-3.57996	-2.96968	-4.44087	-4.38055	-1.68877	-0.271963	-0.179326	-1.14128	-1.68186	-0.601575	-0.87288	-0.781576	0.103661	-1.18056	-1.55468	-1.11945	-0.752791	-1.35946	-1.47055	-0.113097	-1.39113	-1.88287
CENPA		CENPA	-2.69332	-0.964941	-2.2443	-1.83573	-3.07834	-3.7135	-0.853408	0.505012	0.119882	0.867684	-0.257517	0.569251	-0.572061	0.281914	-0.160484	-0.0377552	-0.0594939	-0.00332036	1.01641	0.00543981	0.0490856	-0.0763402	-0.444894	-0.446014
WDR51A		WDR51A	-1.74335	-0.595913	-1.68403	-1.35309	-2.04609	-1.97913	-0.754573	0.303546	-0.406654	0.374037	0.116064	0.207103	0.291816	-0.07629	0.244074	0.124175	-0.241143	0.0316165	-0.123306	0.698791	0.283534	-0.336954	0.26114	-0.588927
ESCO2		ESCO2	-1.92492	-0.217745	-1.86714	-1.39266	-2.45471	-3.07209	-0.121704	1.44875	1.17817	0.935025	-0.0160073	1.02056	0.968037	0.570413	1.3928	0.403957	0.595084	0.344917	0.128901	0.750766	0.457538	0.8666	-0.196167	-0.707265
RAD54L		RAD54L	-3.00162	-1.57073	-2.76173	-2.12474	-3.01178	-2.85215	-1.81712	-0.706643	-0.932974	-0.951331	-1.78126	-1.05883	-1.32017	-0.826086	-1.2184	-1.60822	-1.44533	-1.29563	-1.66566	-0.7321	-0.916415	-1.58396	0.271011	-1.65636
CENPF		CENPF	-3.09163	-1.88669	-2.94676	-2.59163	-3.35117	-3.43409	-1.97347	-1.21059	-1.38548	-0.715446	-2.02593	-1.31107	-0.82828	-0.825179	-0.32248	-1.46754	-1.74529	-0.513969	-0.960146	-1.50725	-0.843543	-1.83853	0.022144	-1.39236
MKI67		MKI67	-2.36234	-1.00898	-1.85605	-1.79354	-2.70979	-3.24496	-1.59086	-0.569671	-0.994086	-0.932666	-0.845503	0.968412	-0.456238	-0.00160159	0.363611	-0.8792	-0.236611	-0.0285395	-0.574356	-0.251898	-0.464572	-1.13915	-0.857375	-0.595028
IGF2BP3		IGF2BP3	-3.6764	-1.26851	-3.37001	-2.35371	-3.60453	-3.38366	-1.93143	-1.31722	-0.335944	-0.385202	-0.48281	-0.220279	0.0586156	0.636395	-0.567469	-1.8365	-0.049489	0.695452	0.499968	-0.944256	0.19313	-1.20623	-0.0915538	0.370969
BCAT1		BCAT1	-2.47072	-1.42878	-2.77184	-2.70554	-2.76227	-2.76897	-1.95581	1.32425	1.18877	0.167656	-2.22083	-0.628709	-1.57462	-0.196676	0.46067	1.08692	0.152197	-1.44588	-1.46567	0.849721	-0.41443	1.12503	-0.093462	-1.88053
BRCA1		BRCA1	-1.97133	-0.772896	-1.84851	-1.4568	-1.92594	-1.92521	-0.791138	0.278883	0.109384	0.200897	-0.446229	0.427004	0.986993	0.111607	1.17362	-0.373028	-0.141569	-0.142834	0.208119	0.355699	0.0885881	-0.342581	0.125048	-0.823129
MAD2L1		MAD2L1	-2.58941	-1.51959	-2.45086	-2.8055	-3.27342	-4.06068	-1.35297	-0.414226	-0.356986	-0.179582	-1.65424	-1.06964	-0.837008	-1.04515	-0.406584	-0.969215	-0.67223	-1.03559	-0.579896	-0.18563	-0.537548	-0.302004	-0.171677	-1.21096
RFC3		RFC3	-1.0238	-0.163794	-0.959902	-1.09993	-1.24087	-1.92193	0.141674	2.07962	0.669506	1.34915	-0.0407804	1.25491	1.44411	0.692523	1.42272	-0.235315	-0.218018	-0.000976224	0.447807	0.534967	0.61987	-0.148273	-0.592352	-0.629903
miR 150
RAD51		RAD51	-2.8159	-0.963383	-2.67096	-2.13309	-3.26167	-3.51903	-1.11768	0.305997	0.503859	-0.998516	-0.375885	-0.536627	0.336933	-0.0240408	-0.0132391	-0.455842	-0.390046	-1.1083	-0.43035	0.495309	-0.150917	-0.649923	-0.169413	-1.84664
CENPA		CENPA	-2.69332	-0.964941	-2.2443	-1.83573	-3.07834	-3.7135	-0.853408	0.505012	0.119882	0.867684	-0.257517	0.569251	-0.572061	0.281914	-0.160484	-0.0377552	-0.0594939	-0.00332036	1.01641	0.00543981	0.0490856	-0.0763402	-0.444894	-0.446014
NEK2		NEK2	-3.03981	-1.38136	-2.68014	-2.54642	-3.54903	-3.56115	-1.5048	-0.369273	-0.684283	0.171386	-1.68502	-0.986938	-0.675069	-0.785597	0.130719	-1.39975	-0.971746	-0.531303	-1.02637	-0.500931	-0.464587	-0.782291	1.50698	-0.985857
CDT1		CDT1	-3.21076	-2.02319	-3.01997	-2.30707	-3.2542	-3.01908	-2.31852	-0.527308	-1.89054	-1.25852	-2.26678	-1.28996	-0.930921	-0.931559	-0.849114	-1.81721	-1.43447	-1.21911	-1.74891	-0.312419	-1.40346	-2.12724	-1.93488	-2.13726
RAD54L		RAD54L	-3.00162	-1.57073	-2.76173	-2.12474	-3.01178	-2.85215	-1.81712	-0.706643	-0.932974	-0.951331	-1.78126	-1.05883	-1.32017	-0.826086	-1.2184	-1.60822	-1.44533	-1.29563	-1.66566	-0.7321	-0.916415	-1.58396	0.271011	-1.65636
MCM10		MCM10	-2.48866	-0.662223	-2.07228	-1.93804	-2.53513	-2.81991	-0.976922	0.256512	0.749161	-0.306031	-0.462416	0.307346	0.27747	0.0698396	0.113549	-0.466241	-0.350449	-1.1144	-0.622782	0.0265987	0.0277398	-0.0493481	-0.757054	-0.902929
KIF4A		KIF4A	-2.40308	-1.32417	-2.28254	-1.79893	-2.46645	-2.26019	-1.42676	0.31066	-0.924098	-0.776346	-0.730152	-0.440964	-0.706845	-0.66569	0.288879	-0.802727	-0.88108	-0.76173	-0.605779	-0.173196	-0.731837	-1.28259	-0.0529321	-1.36065
RRM2		RRM2	-3.05305	-1.43789	-2.56863	-1.97154	-3.23794	-3.39874	-1.3591	0.816354	-0.225046	-0.243536	-1.11228	0.829789	-1.33298	-0.0989067	0.0737512	0.22866	-0.230363	-0.645781	-0.0767066	-0.0917474	-0.543406	-0.986289	0.146366	-1.37357
NCAPG		NCAPG	-2.47901	-0.73521	-2.2074	-1.50065	-2.77818	-3.04405	-0.645475	0.308348	-0.112855	-0.289722	-0.477843	0.198743	-0.033524	0.199413	-0.0352417	-0.669609	-0.786177	-0.670874	-0.664838	-0.0823419	-0.130057	0.480837	-1.2201	-1.09343
MKI67		MKI67	-2.36234	-1.00898	-1.85605	-1.79354	-2.70979	-3.24496	-1.59086	-0.569671	-0.994086	-0.932666	-0.845503	0.968412	-0.456238	-0.00160159	0.363611	-0.8792	-0.236611	-0.0285395	-0.574356	-0.251898	-0.464572	-1.13915	-0.857375	-0.595028
CDCA5		CDCA5	-2.87602	-1.23404	-2.63758	-1.96534	-3.20551	-3.15641	-1.68208	-0.160206	-0.533252	-0.239854	-0.43081	-0.131134	-0.494895	-0.482611	0.38854	-0.910641	-0.65745	-1.18424	-0.925536	-0.280884	-0.0583817	-0.712195	-0.273125	-1.40816
CCNA2		CCNA2	-2.28672	-0.508066	-2.08695	-1.72737	-2.97746	-3.09236	-0.558085	0.0449545	-0.603292	0.368983	-1.19481	-0.104913	-0.433469	-0.238611	-0.0262398	-0.269053	-0.204159	-0.847787	-0.369838	0.154664	-0.112288	-0.0904553	-0.416817	-1.36957
KIF14		KIF14	-2.08238	-0.975133	-2.04524	-1.86704	-2.42607	-2.40871	-1.09719	-0.365382	-0.11643	0.688811	-0.156752	-0.0753633	-0.242596	0.00793105	0.596964	-0.445936	-0.368362	0.0256577	-0.20516	-0.156822	0.66321	-0.0882294	-2.16904	-0.620914
BCAT1		BCAT1	-2.47072	-1.42878	-2.77184	-2.70554	-2.76227	-2.76897	-1.95581	1.32425	1.18877	0.167656	-2.22083	-0.628709	-1.57462	-0.196676	0.46067	1.08692	0.152197	-1.44588	-1.46567	0.849721	-0.41443	1.12503	-0.093462	-1.88053
BRCA1		BRCA1	-1.97133	-0.772896	-1.84851	-1.4568	-1.92594	-1.92521	-0.791138	0.278883	0.109384	0.200897	-0.446229	0.427004	0.986993	0.111607	1.17362	-0.373028	-0.141569	-0.142834	0.208119	0.355699	0.0885881	-0.342581	0.125048	-0.823129
CHRNA5		CHRNA5	-2.61637	-2.64326	-3.03226	-3.44003	-3.38667	-3.3586	-2.8433	-0.334971	-0.450622	-0.753499	-2.42461	-1.68087	-2.8338	-2.01361	-0.357013	-1.64621	-0.97967	-1.74826	-2.31733	-1.30751	-1.57801	0.041088	-0.509554	-2.48077
KIF11		KIF11	-1.81297	-0.396684	-1.52885	-1.36111	-2.15664	-2.27549	-0.368316	-0.141619	-0.215433	0.565196	-0.0140161	0.860722	-0.347781	0.380661	0.538153	0.0230007	0.189669	-0.148047	0.284075	0.244083	0.362926	0.238443	3.74189	-0.545265
ATF5		ATF5	0.232809	0.264425	0.04673	-0.194427	-0.378423	0.269097	-0.286055	2.47853	2.6456	0.339659	1.46742	1.98169	2.34594	1.98185	2.33037	2.54827	3.2823	1.72578	2.68857	0.431095	0.817544	2.51582	0.0305433	0.192981
CCNF		CCNF	-1.64772	-0.830961	-1.70256	-1.36808	-1.80865	-1.63816	-1.47388	-0.00650103	-1.1088	-0.24538	-0.665748	0.271136	-0.1394	-0.349653	-0.12745	-0.103206	0.065316	-0.0399077	0.157312	0.292593	0.103724	-0.677279	0.319361	-0.575861
